# Supplementary material for: Identification of Key Gene Related to Matrisome in HBV-Associated Liver Cirrhosis via Bioinformatics Analysis
Source: Int J Hepatol. 2025 Aug 25;2025:5532643. doi: 10.1155/ijh/5532643 (PMC12401599; doi:10.1155/ijh/5532643)
Supplement: Supporting Information 2 — File S2: The full list of differentially expressed genes (DEGs), with associated log fold change values and statistical significance measures. [file 5532643.f2.xlsx]

## Sheet: ECM_related_genes
	gs_cat	gs_subcat	gs_name	gene_symbol	entrez_gene	ensembl_gene	human_gene_symbol	human_entrez_gene	human_ensembl_gene	gs_id	gs_pmid	gs_geoid	gs_exact_source	gs_url	gs_description
1	C2	CP:BIOCARTA	BIOCARTA_ECM_PATHWAY	ARHGAP5	394	ENSG00000100852	ARHGAP5	394	ENSG00000100852	M6355				https://data.broadinstitute.org/gsea-msigdb/msigdb/biocarta/human/h_ecmPathway.gif	Erk and PI-3 Kinase Are Necessary for Collagen Binding in Corneal Epithelia
2	C2	CP:BIOCARTA	BIOCARTA_ECM_PATHWAY	DIAPH1	1729	ENSG00000131504	DIAPH1	1729	ENSG00000131504	M6355				https://data.broadinstitute.org/gsea-msigdb/msigdb/biocarta/human/h_ecmPathway.gif	Erk and PI-3 Kinase Are Necessary for Collagen Binding in Corneal Epithelia
3	C2	CP:BIOCARTA	BIOCARTA_ECM_PATHWAY	FYN	2534	ENSG00000010810	FYN	2534	ENSG00000010810	M6355				https://data.broadinstitute.org/gsea-msigdb/msigdb/biocarta/human/h_ecmPathway.gif	Erk and PI-3 Kinase Are Necessary for Collagen Binding in Corneal Epithelia
4	C2	CP:BIOCARTA	BIOCARTA_ECM_PATHWAY	GSN	2934	ENSG00000148180	GSN	2934	ENSG00000148180	M6355				https://data.broadinstitute.org/gsea-msigdb/msigdb/biocarta/human/h_ecmPathway.gif	Erk and PI-3 Kinase Are Necessary for Collagen Binding in Corneal Epithelia
5	C2	CP:BIOCARTA	BIOCARTA_ECM_PATHWAY	HRAS	3265	ENSG00000174775	HRAS	3265	ENSG00000174775	M6355				https://data.broadinstitute.org/gsea-msigdb/msigdb/biocarta/human/h_ecmPathway.gif	Erk and PI-3 Kinase Are Necessary for Collagen Binding in Corneal Epithelia
6	C2	CP:BIOCARTA	BIOCARTA_ECM_PATHWAY	HRAS	3265	ENSG00000276536	HRAS	3265	ENSG00000276536	M6355				https://data.broadinstitute.org/gsea-msigdb/msigdb/biocarta/human/h_ecmPathway.gif	Erk and PI-3 Kinase Are Necessary for Collagen Binding in Corneal Epithelia
7	C2	CP:BIOCARTA	BIOCARTA_ECM_PATHWAY	ITGB1	3688	ENSG00000150093	ITGB1	3688	ENSG00000150093	M6355				https://data.broadinstitute.org/gsea-msigdb/msigdb/biocarta/human/h_ecmPathway.gif	Erk and PI-3 Kinase Are Necessary for Collagen Binding in Corneal Epithelia
8	C2	CP:BIOCARTA	BIOCARTA_ECM_PATHWAY	MAP2K1	5604	ENSG00000169032	MAP2K1	5604	ENSG00000169032	M6355				https://data.broadinstitute.org/gsea-msigdb/msigdb/biocarta/human/h_ecmPathway.gif	Erk and PI-3 Kinase Are Necessary for Collagen Binding in Corneal Epithelia
9	C2	CP:BIOCARTA	BIOCARTA_ECM_PATHWAY	MAPK1	5594	ENSG00000100030	MAPK1	5594	ENSG00000100030	M6355				https://data.broadinstitute.org/gsea-msigdb/msigdb/biocarta/human/h_ecmPathway.gif	Erk and PI-3 Kinase Are Necessary for Collagen Binding in Corneal Epithelia
10	C2	CP:BIOCARTA	BIOCARTA_ECM_PATHWAY	MAPK3	5595	ENSG00000102882	MAPK3	5595	ENSG00000102882	M6355				https://data.broadinstitute.org/gsea-msigdb/msigdb/biocarta/human/h_ecmPathway.gif	Erk and PI-3 Kinase Are Necessary for Collagen Binding in Corneal Epithelia
11	C2	CP:BIOCARTA	BIOCARTA_ECM_PATHWAY	MYL2	4633	ENSG00000111245	MYL2	4633	ENSG00000111245	M6355				https://data.broadinstitute.org/gsea-msigdb/msigdb/biocarta/human/h_ecmPathway.gif	Erk and PI-3 Kinase Are Necessary for Collagen Binding in Corneal Epithelia
12	C2	CP:BIOCARTA	BIOCARTA_ECM_PATHWAY	PFN1	5216	ENSG00000108518	PFN1	5216	ENSG00000108518	M6355				https://data.broadinstitute.org/gsea-msigdb/msigdb/biocarta/human/h_ecmPathway.gif	Erk and PI-3 Kinase Are Necessary for Collagen Binding in Corneal Epithelia
13	C2	CP:BIOCARTA	BIOCARTA_ECM_PATHWAY	PIK3CA	5290	ENSG00000121879	PIK3CA	5290	ENSG00000121879	M6355				https://data.broadinstitute.org/gsea-msigdb/msigdb/biocarta/human/h_ecmPathway.gif	Erk and PI-3 Kinase Are Necessary for Collagen Binding in Corneal Epithelia
14	C2	CP:BIOCARTA	BIOCARTA_ECM_PATHWAY	PIK3CG	5294	ENSG00000105851	PIK3CG	5294	ENSG00000105851	M6355				https://data.broadinstitute.org/gsea-msigdb/msigdb/biocarta/human/h_ecmPathway.gif	Erk and PI-3 Kinase Are Necessary for Collagen Binding in Corneal Epithelia
15	C2	CP:BIOCARTA	BIOCARTA_ECM_PATHWAY	PIK3R1	5295	ENSG00000145675	PIK3R1	5295	ENSG00000145675	M6355				https://data.broadinstitute.org/gsea-msigdb/msigdb/biocarta/human/h_ecmPathway.gif	Erk and PI-3 Kinase Are Necessary for Collagen Binding in Corneal Epithelia
16	C2	CP:BIOCARTA	BIOCARTA_ECM_PATHWAY	RAF1	5894	ENSG00000132155	RAF1	5894	ENSG00000132155	M6355				https://data.broadinstitute.org/gsea-msigdb/msigdb/biocarta/human/h_ecmPathway.gif	Erk and PI-3 Kinase Are Necessary for Collagen Binding in Corneal Epithelia
17	C2	CP:BIOCARTA	BIOCARTA_ECM_PATHWAY	RHOA	387	ENSG00000067560	RHOA	387	ENSG00000067560	M6355				https://data.broadinstitute.org/gsea-msigdb/msigdb/biocarta/human/h_ecmPathway.gif	Erk and PI-3 Kinase Are Necessary for Collagen Binding in Corneal Epithelia
18	C2	CP:BIOCARTA	BIOCARTA_ECM_PATHWAY	ROCK1	6093	ENSG00000067900	ROCK1	6093	ENSG00000067900	M6355				https://data.broadinstitute.org/gsea-msigdb/msigdb/biocarta/human/h_ecmPathway.gif	Erk and PI-3 Kinase Are Necessary for Collagen Binding in Corneal Epithelia
19	C2	CP:BIOCARTA	BIOCARTA_ECM_PATHWAY	SHC1	6464	ENSG00000160691	SHC1	6464	ENSG00000160691	M6355				https://data.broadinstitute.org/gsea-msigdb/msigdb/biocarta/human/h_ecmPathway.gif	Erk and PI-3 Kinase Are Necessary for Collagen Binding in Corneal Epithelia
20	C2	CP:BIOCARTA	BIOCARTA_ECM_PATHWAY	TLN1	7094	ENSG00000137076	TLN1	7094	ENSG00000137076	M6355				https://data.broadinstitute.org/gsea-msigdb/msigdb/biocarta/human/h_ecmPathway.gif	Erk and PI-3 Kinase Are Necessary for Collagen Binding in Corneal Epithelia
21	C2	CP:KEGG	KEGG_ECM_RECEPTOR_INTERACTION	AGRN	375790	ENSG00000188157	AGRN	375790	ENSG00000188157	M7098			hsa04512	http://www.genome.jp/kegg/pathway/hsa/hsa04512.html	ECM-receptor interaction
22	C2	CP:KEGG	KEGG_ECM_RECEPTOR_INTERACTION	CD36	948	ENSG00000135218	CD36	948	ENSG00000135218	M7098			hsa04512	http://www.genome.jp/kegg/pathway/hsa/hsa04512.html	ECM-receptor interaction
23	C2	CP:KEGG	KEGG_ECM_RECEPTOR_INTERACTION	CD44	960	ENSG00000026508	CD44	960	ENSG00000026508	M7098			hsa04512	http://www.genome.jp/kegg/pathway/hsa/hsa04512.html	ECM-receptor interaction
24	C2	CP:KEGG	KEGG_ECM_RECEPTOR_INTERACTION	CD47	961	ENSG00000196776	CD47	961	ENSG00000196776	M7098			hsa04512	http://www.genome.jp/kegg/pathway/hsa/hsa04512.html	ECM-receptor interaction
25	C2	CP:KEGG	KEGG_ECM_RECEPTOR_INTERACTION	CHAD	1101	ENSG00000136457	CHAD	1101	ENSG00000136457	M7098			hsa04512	http://www.genome.jp/kegg/pathway/hsa/hsa04512.html	ECM-receptor interaction
26	C2	CP:KEGG	KEGG_ECM_RECEPTOR_INTERACTION	COL11A1	1301	ENSG00000060718	COL11A1	1301	ENSG00000060718	M7098			hsa04512	http://www.genome.jp/kegg/pathway/hsa/hsa04512.html	ECM-receptor interaction
27	C2	CP:KEGG	KEGG_ECM_RECEPTOR_INTERACTION	COL11A2	1302	ENSG00000204248	COL11A2	1302	ENSG00000204248	M7098			hsa04512	http://www.genome.jp/kegg/pathway/hsa/hsa04512.html	ECM-receptor interaction
28	C2	CP:KEGG	KEGG_ECM_RECEPTOR_INTERACTION	COL11A2	1302	ENSG00000206290	COL11A2	1302	ENSG00000206290	M7098			hsa04512	http://www.genome.jp/kegg/pathway/hsa/hsa04512.html	ECM-receptor interaction
29	C2	CP:KEGG	KEGG_ECM_RECEPTOR_INTERACTION	COL11A2	1302	ENSG00000223699	COL11A2	1302	ENSG00000223699	M7098			hsa04512	http://www.genome.jp/kegg/pathway/hsa/hsa04512.html	ECM-receptor interaction
30	C2	CP:KEGG	KEGG_ECM_RECEPTOR_INTERACTION	COL11A2	1302	ENSG00000227801	COL11A2	1302	ENSG00000227801	M7098			hsa04512	http://www.genome.jp/kegg/pathway/hsa/hsa04512.html	ECM-receptor interaction
31	C2	CP:KEGG	KEGG_ECM_RECEPTOR_INTERACTION	COL11A2	1302	ENSG00000230930	COL11A2	1302	ENSG00000230930	M7098			hsa04512	http://www.genome.jp/kegg/pathway/hsa/hsa04512.html	ECM-receptor interaction
32	C2	CP:KEGG	KEGG_ECM_RECEPTOR_INTERACTION	COL11A2	1302	ENSG00000232541	COL11A2	1302	ENSG00000232541	M7098			hsa04512	http://www.genome.jp/kegg/pathway/hsa/hsa04512.html	ECM-receptor interaction
33	C2	CP:KEGG	KEGG_ECM_RECEPTOR_INTERACTION	COL11A2	1302	ENSG00000235708	COL11A2	1302	ENSG00000235708	M7098			hsa04512	http://www.genome.jp/kegg/pathway/hsa/hsa04512.html	ECM-receptor interaction
34	C2	CP:KEGG	KEGG_ECM_RECEPTOR_INTERACTION	COL1A1	1277	ENSG00000108821	COL1A1	1277	ENSG00000108821	M7098			hsa04512	http://www.genome.jp/kegg/pathway/hsa/hsa04512.html	ECM-receptor interaction
35	C2	CP:KEGG	KEGG_ECM_RECEPTOR_INTERACTION	COL1A2	1278	ENSG00000164692	COL1A2	1278	ENSG00000164692	M7098			hsa04512	http://www.genome.jp/kegg/pathway/hsa/hsa04512.html	ECM-receptor interaction
36	C2	CP:KEGG	KEGG_ECM_RECEPTOR_INTERACTION	COL2A1	1280	ENSG00000139219	COL2A1	1280	ENSG00000139219	M7098			hsa04512	http://www.genome.jp/kegg/pathway/hsa/hsa04512.html	ECM-receptor interaction
37	C2	CP:KEGG	KEGG_ECM_RECEPTOR_INTERACTION	COL3A1	1281	ENSG00000168542	COL3A1	1281	ENSG00000168542	M7098			hsa04512	http://www.genome.jp/kegg/pathway/hsa/hsa04512.html	ECM-receptor interaction
38	C2	CP:KEGG	KEGG_ECM_RECEPTOR_INTERACTION	COL4A1	1282	ENSG00000187498	COL4A1	1282	ENSG00000187498	M7098			hsa04512	http://www.genome.jp/kegg/pathway/hsa/hsa04512.html	ECM-receptor interaction
39	C2	CP:KEGG	KEGG_ECM_RECEPTOR_INTERACTION	COL4A2	1284	ENSG00000134871	COL4A2	1284	ENSG00000134871	M7098			hsa04512	http://www.genome.jp/kegg/pathway/hsa/hsa04512.html	ECM-receptor interaction
40	C2	CP:KEGG	KEGG_ECM_RECEPTOR_INTERACTION	COL4A4	1286	ENSG00000081052	COL4A4	1286	ENSG00000081052	M7098			hsa04512	http://www.genome.jp/kegg/pathway/hsa/hsa04512.html	ECM-receptor interaction
41	C2	CP:KEGG	KEGG_ECM_RECEPTOR_INTERACTION	COL4A6	1288	ENSG00000197565	COL4A6	1288	ENSG00000197565	M7098			hsa04512	http://www.genome.jp/kegg/pathway/hsa/hsa04512.html	ECM-receptor interaction
42	C2	CP:KEGG	KEGG_ECM_RECEPTOR_INTERACTION	COL5A1	1289	ENSG00000130635	COL5A1	1289	ENSG00000130635	M7098			hsa04512	http://www.genome.jp/kegg/pathway/hsa/hsa04512.html	ECM-receptor interaction
43	C2	CP:KEGG	KEGG_ECM_RECEPTOR_INTERACTION	COL5A2	1290	ENSG00000204262	COL5A2	1290	ENSG00000204262	M7098			hsa04512	http://www.genome.jp/kegg/pathway/hsa/hsa04512.html	ECM-receptor interaction
44	C2	CP:KEGG	KEGG_ECM_RECEPTOR_INTERACTION	COL5A3	50509	ENSG00000080573	COL5A3	50509	ENSG00000080573	M7098			hsa04512	http://www.genome.jp/kegg/pathway/hsa/hsa04512.html	ECM-receptor interaction
45	C2	CP:KEGG	KEGG_ECM_RECEPTOR_INTERACTION	COL6A1	1291	ENSG00000142156	COL6A1	1291	ENSG00000142156	M7098			hsa04512	http://www.genome.jp/kegg/pathway/hsa/hsa04512.html	ECM-receptor interaction
46	C2	CP:KEGG	KEGG_ECM_RECEPTOR_INTERACTION	COL6A2	1292	ENSG00000142173	COL6A2	1292	ENSG00000142173	M7098			hsa04512	http://www.genome.jp/kegg/pathway/hsa/hsa04512.html	ECM-receptor interaction
47	C2	CP:KEGG	KEGG_ECM_RECEPTOR_INTERACTION	COL6A3	1293	ENSG00000163359	COL6A3	1293	ENSG00000163359	M7098			hsa04512	http://www.genome.jp/kegg/pathway/hsa/hsa04512.html	ECM-receptor interaction
48	C2	CP:KEGG	KEGG_ECM_RECEPTOR_INTERACTION	COL6A6	131873	ENSG00000206384	COL6A6	131873	ENSG00000206384	M7098			hsa04512	http://www.genome.jp/kegg/pathway/hsa/hsa04512.html	ECM-receptor interaction
49	C2	CP:KEGG	KEGG_ECM_RECEPTOR_INTERACTION	COMP	1311	ENSG00000105664	COMP	1311	ENSG00000105664	M7098			hsa04512	http://www.genome.jp/kegg/pathway/hsa/hsa04512.html	ECM-receptor interaction
50	C2	CP:KEGG	KEGG_ECM_RECEPTOR_INTERACTION	DAG1	1605	ENSG00000173402	DAG1	1605	ENSG00000173402	M7098			hsa04512	http://www.genome.jp/kegg/pathway/hsa/hsa04512.html	ECM-receptor interaction
51	C2	CP:KEGG	KEGG_ECM_RECEPTOR_INTERACTION	FN1	2335	ENSG00000115414	FN1	2335	ENSG00000115414	M7098			hsa04512	http://www.genome.jp/kegg/pathway/hsa/hsa04512.html	ECM-receptor interaction
52	C2	CP:KEGG	KEGG_ECM_RECEPTOR_INTERACTION	GP1BA	2811	ENSG00000185245	GP1BA	2811	ENSG00000185245	M7098			hsa04512	http://www.genome.jp/kegg/pathway/hsa/hsa04512.html	ECM-receptor interaction
53	C2	CP:KEGG	KEGG_ECM_RECEPTOR_INTERACTION	GP1BB	2812	ENSG00000203618	GP1BB	2812	ENSG00000203618	M7098			hsa04512	http://www.genome.jp/kegg/pathway/hsa/hsa04512.html	ECM-receptor interaction
54	C2	CP:KEGG	KEGG_ECM_RECEPTOR_INTERACTION	GP5	2814	ENSG00000178732	GP5	2814	ENSG00000178732	M7098			hsa04512	http://www.genome.jp/kegg/pathway/hsa/hsa04512.html	ECM-receptor interaction
55	C2	CP:KEGG	KEGG_ECM_RECEPTOR_INTERACTION	GP6	51206	ENSG00000088053	GP6	51206	ENSG00000088053	M7098			hsa04512	http://www.genome.jp/kegg/pathway/hsa/hsa04512.html	ECM-receptor interaction
56	C2	CP:KEGG	KEGG_ECM_RECEPTOR_INTERACTION	GP6	51206	ENSG00000274050	GP6	51206	ENSG00000274050	M7098			hsa04512	http://www.genome.jp/kegg/pathway/hsa/hsa04512.html	ECM-receptor interaction
57	C2	CP:KEGG	KEGG_ECM_RECEPTOR_INTERACTION	GP6	51206	ENSG00000274566	GP6	51206	ENSG00000274566	M7098			hsa04512	http://www.genome.jp/kegg/pathway/hsa/hsa04512.html	ECM-receptor interaction
58	C2	CP:KEGG	KEGG_ECM_RECEPTOR_INTERACTION	GP6	51206	ENSG00000275633	GP6	51206	ENSG00000275633	M7098			hsa04512	http://www.genome.jp/kegg/pathway/hsa/hsa04512.html	ECM-receptor interaction
59	C2	CP:KEGG	KEGG_ECM_RECEPTOR_INTERACTION	GP6	51206	ENSG00000275931	GP6	51206	ENSG00000275931	M7098			hsa04512	http://www.genome.jp/kegg/pathway/hsa/hsa04512.html	ECM-receptor interaction
60	C2	CP:KEGG	KEGG_ECM_RECEPTOR_INTERACTION	GP6	51206	ENSG00000276065	GP6	51206	ENSG00000276065	M7098			hsa04512	http://www.genome.jp/kegg/pathway/hsa/hsa04512.html	ECM-receptor interaction
61	C2	CP:KEGG	KEGG_ECM_RECEPTOR_INTERACTION	GP6	51206	ENSG00000276211	GP6	51206	ENSG00000276211	M7098			hsa04512	http://www.genome.jp/kegg/pathway/hsa/hsa04512.html	ECM-receptor interaction
62	C2	CP:KEGG	KEGG_ECM_RECEPTOR_INTERACTION	GP6	51206	ENSG00000277439	GP6	51206	ENSG00000277439	M7098			hsa04512	http://www.genome.jp/kegg/pathway/hsa/hsa04512.html	ECM-receptor interaction
63	C2	CP:KEGG	KEGG_ECM_RECEPTOR_INTERACTION	GP6	51206	ENSG00000278316	GP6	51206	ENSG00000278316	M7098			hsa04512	http://www.genome.jp/kegg/pathway/hsa/hsa04512.html	ECM-receptor interaction
64	C2	CP:KEGG	KEGG_ECM_RECEPTOR_INTERACTION	GP6	51206	ENSG00000278670	GP6	51206	ENSG00000278670	M7098			hsa04512	http://www.genome.jp/kegg/pathway/hsa/hsa04512.html	ECM-receptor interaction
65	C2	CP:KEGG	KEGG_ECM_RECEPTOR_INTERACTION	GP9	2815	ENSG00000169704	GP9	2815	ENSG00000169704	M7098			hsa04512	http://www.genome.jp/kegg/pathway/hsa/hsa04512.html	ECM-receptor interaction
66	C2	CP:KEGG	KEGG_ECM_RECEPTOR_INTERACTION	HMMR	3161	ENSG00000072571	HMMR	3161	ENSG00000072571	M7098			hsa04512	http://www.genome.jp/kegg/pathway/hsa/hsa04512.html	ECM-receptor interaction
67	C2	CP:KEGG	KEGG_ECM_RECEPTOR_INTERACTION	HSPG2	3339	ENSG00000142798	HSPG2	3339	ENSG00000142798	M7098			hsa04512	http://www.genome.jp/kegg/pathway/hsa/hsa04512.html	ECM-receptor interaction
68	C2	CP:KEGG	KEGG_ECM_RECEPTOR_INTERACTION	IBSP	3381	ENSG00000029559	IBSP	3381	ENSG00000029559	M7098			hsa04512	http://www.genome.jp/kegg/pathway/hsa/hsa04512.html	ECM-receptor interaction
69	C2	CP:KEGG	KEGG_ECM_RECEPTOR_INTERACTION	ITGA1	3672	ENSG00000213949	ITGA1	3672	ENSG00000213949	M7098			hsa04512	http://www.genome.jp/kegg/pathway/hsa/hsa04512.html	ECM-receptor interaction
70	C2	CP:KEGG	KEGG_ECM_RECEPTOR_INTERACTION	ITGA10	8515	ENSG00000143127	ITGA10	8515	ENSG00000143127	M7098			hsa04512	http://www.genome.jp/kegg/pathway/hsa/hsa04512.html	ECM-receptor interaction
71	C2	CP:KEGG	KEGG_ECM_RECEPTOR_INTERACTION	ITGA11	22801	ENSG00000137809	ITGA11	22801	ENSG00000137809	M7098			hsa04512	http://www.genome.jp/kegg/pathway/hsa/hsa04512.html	ECM-receptor interaction
72	C2	CP:KEGG	KEGG_ECM_RECEPTOR_INTERACTION	ITGA2	3673	ENSG00000164171	ITGA2	3673	ENSG00000164171	M7098			hsa04512	http://www.genome.jp/kegg/pathway/hsa/hsa04512.html	ECM-receptor interaction
73	C2	CP:KEGG	KEGG_ECM_RECEPTOR_INTERACTION	ITGA2B	3674	ENSG00000005961	ITGA2B	3674	ENSG00000005961	M7098			hsa04512	http://www.genome.jp/kegg/pathway/hsa/hsa04512.html	ECM-receptor interaction
74	C2	CP:KEGG	KEGG_ECM_RECEPTOR_INTERACTION	ITGA3	3675	ENSG00000005884	ITGA3	3675	ENSG00000005884	M7098			hsa04512	http://www.genome.jp/kegg/pathway/hsa/hsa04512.html	ECM-receptor interaction
75	C2	CP:KEGG	KEGG_ECM_RECEPTOR_INTERACTION	ITGA4	3676	ENSG00000115232	ITGA4	3676	ENSG00000115232	M7098			hsa04512	http://www.genome.jp/kegg/pathway/hsa/hsa04512.html	ECM-receptor interaction
76	C2	CP:KEGG	KEGG_ECM_RECEPTOR_INTERACTION	ITGA5	3678	ENSG00000161638	ITGA5	3678	ENSG00000161638	M7098			hsa04512	http://www.genome.jp/kegg/pathway/hsa/hsa04512.html	ECM-receptor interaction
77	C2	CP:KEGG	KEGG_ECM_RECEPTOR_INTERACTION	ITGA6	3655	ENSG00000091409	ITGA6	3655	ENSG00000091409	M7098			hsa04512	http://www.genome.jp/kegg/pathway/hsa/hsa04512.html	ECM-receptor interaction
78	C2	CP:KEGG	KEGG_ECM_RECEPTOR_INTERACTION	ITGA7	3679	ENSG00000135424	ITGA7	3679	ENSG00000135424	M7098			hsa04512	http://www.genome.jp/kegg/pathway/hsa/hsa04512.html	ECM-receptor interaction
79	C2	CP:KEGG	KEGG_ECM_RECEPTOR_INTERACTION	ITGA8	8516	ENSG00000077943	ITGA8	8516	ENSG00000077943	M7098			hsa04512	http://www.genome.jp/kegg/pathway/hsa/hsa04512.html	ECM-receptor interaction
80	C2	CP:KEGG	KEGG_ECM_RECEPTOR_INTERACTION	ITGA9	3680	ENSG00000144668	ITGA9	3680	ENSG00000144668	M7098			hsa04512	http://www.genome.jp/kegg/pathway/hsa/hsa04512.html	ECM-receptor interaction
81	C2	CP:KEGG	KEGG_ECM_RECEPTOR_INTERACTION	ITGAV	3685	ENSG00000138448	ITGAV	3685	ENSG00000138448	M7098			hsa04512	http://www.genome.jp/kegg/pathway/hsa/hsa04512.html	ECM-receptor interaction
82	C2	CP:KEGG	KEGG_ECM_RECEPTOR_INTERACTION	ITGB1	3688	ENSG00000150093	ITGB1	3688	ENSG00000150093	M7098			hsa04512	http://www.genome.jp/kegg/pathway/hsa/hsa04512.html	ECM-receptor interaction
83	C2	CP:KEGG	KEGG_ECM_RECEPTOR_INTERACTION	ITGB3	3690	ENSG00000259207	ITGB3	3690	ENSG00000259207	M7098			hsa04512	http://www.genome.jp/kegg/pathway/hsa/hsa04512.html	ECM-receptor interaction
84	C2	CP:KEGG	KEGG_ECM_RECEPTOR_INTERACTION	ITGB4	3691	ENSG00000132470	ITGB4	3691	ENSG00000132470	M7098			hsa04512	http://www.genome.jp/kegg/pathway/hsa/hsa04512.html	ECM-receptor interaction
85	C2	CP:KEGG	KEGG_ECM_RECEPTOR_INTERACTION	ITGB5	3693	ENSG00000082781	ITGB5	3693	ENSG00000082781	M7098			hsa04512	http://www.genome.jp/kegg/pathway/hsa/hsa04512.html	ECM-receptor interaction
86	C2	CP:KEGG	KEGG_ECM_RECEPTOR_INTERACTION	ITGB6	3694	ENSG00000115221	ITGB6	3694	ENSG00000115221	M7098			hsa04512	http://www.genome.jp/kegg/pathway/hsa/hsa04512.html	ECM-receptor interaction
87	C2	CP:KEGG	KEGG_ECM_RECEPTOR_INTERACTION	ITGB7	3695	ENSG00000139626	ITGB7	3695	ENSG00000139626	M7098			hsa04512	http://www.genome.jp/kegg/pathway/hsa/hsa04512.html	ECM-receptor interaction
88	C2	CP:KEGG	KEGG_ECM_RECEPTOR_INTERACTION	ITGB8	3696	ENSG00000105855	ITGB8	3696	ENSG00000105855	M7098			hsa04512	http://www.genome.jp/kegg/pathway/hsa/hsa04512.html	ECM-receptor interaction
89	C2	CP:KEGG	KEGG_ECM_RECEPTOR_INTERACTION	LAMA1	284217	ENSG00000101680	LAMA1	284217	ENSG00000101680	M7098			hsa04512	http://www.genome.jp/kegg/pathway/hsa/hsa04512.html	ECM-receptor interaction
90	C2	CP:KEGG	KEGG_ECM_RECEPTOR_INTERACTION	LAMA2	3908	ENSG00000196569	LAMA2	3908	ENSG00000196569	M7098			hsa04512	http://www.genome.jp/kegg/pathway/hsa/hsa04512.html	ECM-receptor interaction
91	C2	CP:KEGG	KEGG_ECM_RECEPTOR_INTERACTION	LAMA3	3909	ENSG00000053747	LAMA3	3909	ENSG00000053747	M7098			hsa04512	http://www.genome.jp/kegg/pathway/hsa/hsa04512.html	ECM-receptor interaction
92	C2	CP:KEGG	KEGG_ECM_RECEPTOR_INTERACTION	LAMA4	3910	ENSG00000112769	LAMA4	3910	ENSG00000112769	M7098			hsa04512	http://www.genome.jp/kegg/pathway/hsa/hsa04512.html	ECM-receptor interaction
93	C2	CP:KEGG	KEGG_ECM_RECEPTOR_INTERACTION	LAMA5	3911	ENSG00000130702	LAMA5	3911	ENSG00000130702	M7098			hsa04512	http://www.genome.jp/kegg/pathway/hsa/hsa04512.html	ECM-receptor interaction
94	C2	CP:KEGG	KEGG_ECM_RECEPTOR_INTERACTION	LAMB1	3912	ENSG00000091136	LAMB1	3912	ENSG00000091136	M7098			hsa04512	http://www.genome.jp/kegg/pathway/hsa/hsa04512.html	ECM-receptor interaction
95	C2	CP:KEGG	KEGG_ECM_RECEPTOR_INTERACTION	LAMB2	3913	ENSG00000172037	LAMB2	3913	ENSG00000172037	M7098			hsa04512	http://www.genome.jp/kegg/pathway/hsa/hsa04512.html	ECM-receptor interaction
96	C2	CP:KEGG	KEGG_ECM_RECEPTOR_INTERACTION	LAMB3	3914	ENSG00000196878	LAMB3	3914	ENSG00000196878	M7098			hsa04512	http://www.genome.jp/kegg/pathway/hsa/hsa04512.html	ECM-receptor interaction
97	C2	CP:KEGG	KEGG_ECM_RECEPTOR_INTERACTION	LAMB4	22798	ENSG00000091128	LAMB4	22798	ENSG00000091128	M7098			hsa04512	http://www.genome.jp/kegg/pathway/hsa/hsa04512.html	ECM-receptor interaction
98	C2	CP:KEGG	KEGG_ECM_RECEPTOR_INTERACTION	LAMC1	3915	ENSG00000135862	LAMC1	3915	ENSG00000135862	M7098			hsa04512	http://www.genome.jp/kegg/pathway/hsa/hsa04512.html	ECM-receptor interaction
99	C2	CP:KEGG	KEGG_ECM_RECEPTOR_INTERACTION	LAMC2	3918	ENSG00000058085	LAMC2	3918	ENSG00000058085	M7098			hsa04512	http://www.genome.jp/kegg/pathway/hsa/hsa04512.html	ECM-receptor interaction
100	C2	CP:KEGG	KEGG_ECM_RECEPTOR_INTERACTION	LAMC3	10319	ENSG00000050555	LAMC3	10319	ENSG00000050555	M7098			hsa04512	http://www.genome.jp/kegg/pathway/hsa/hsa04512.html	ECM-receptor interaction
101	C2	CP:KEGG	KEGG_ECM_RECEPTOR_INTERACTION	RELN	5649	ENSG00000189056	RELN	5649	ENSG00000189056	M7098			hsa04512	http://www.genome.jp/kegg/pathway/hsa/hsa04512.html	ECM-receptor interaction
102	C2	CP:KEGG	KEGG_ECM_RECEPTOR_INTERACTION	SDC1	6382	ENSG00000115884	SDC1	6382	ENSG00000115884	M7098			hsa04512	http://www.genome.jp/kegg/pathway/hsa/hsa04512.html	ECM-receptor interaction
103	C2	CP:KEGG	KEGG_ECM_RECEPTOR_INTERACTION	SDC2	6383	ENSG00000169439	SDC2	6383	ENSG00000169439	M7098			hsa04512	http://www.genome.jp/kegg/pathway/hsa/hsa04512.html	ECM-receptor interaction
104	C2	CP:KEGG	KEGG_ECM_RECEPTOR_INTERACTION	SDC3	9672	ENSG00000162512	SDC3	9672	ENSG00000162512	M7098			hsa04512	http://www.genome.jp/kegg/pathway/hsa/hsa04512.html	ECM-receptor interaction
105	C2	CP:KEGG	KEGG_ECM_RECEPTOR_INTERACTION	SDC4	6385	ENSG00000124145	SDC4	6385	ENSG00000124145	M7098			hsa04512	http://www.genome.jp/kegg/pathway/hsa/hsa04512.html	ECM-receptor interaction
106	C2	CP:KEGG	KEGG_ECM_RECEPTOR_INTERACTION	SPP1	6696	ENSG00000118785	SPP1	6696	ENSG00000118785	M7098			hsa04512	http://www.genome.jp/kegg/pathway/hsa/hsa04512.html	ECM-receptor interaction
107	C2	CP:KEGG	KEGG_ECM_RECEPTOR_INTERACTION	SV2A	9900	ENSG00000159164	SV2A	9900	ENSG00000159164	M7098			hsa04512	http://www.genome.jp/kegg/pathway/hsa/hsa04512.html	ECM-receptor interaction
108	C2	CP:KEGG	KEGG_ECM_RECEPTOR_INTERACTION	SV2B	9899	ENSG00000185518	SV2B	9899	ENSG00000185518	M7098			hsa04512	http://www.genome.jp/kegg/pathway/hsa/hsa04512.html	ECM-receptor interaction
109	C2	CP:KEGG	KEGG_ECM_RECEPTOR_INTERACTION	SV2C	22987	ENSG00000122012	SV2C	22987	ENSG00000122012	M7098			hsa04512	http://www.genome.jp/kegg/pathway/hsa/hsa04512.html	ECM-receptor interaction
110	C2	CP:KEGG	KEGG_ECM_RECEPTOR_INTERACTION	THBS1	7057	ENSG00000137801	THBS1	7057	ENSG00000137801	M7098			hsa04512	http://www.genome.jp/kegg/pathway/hsa/hsa04512.html	ECM-receptor interaction
111	C2	CP:KEGG	KEGG_ECM_RECEPTOR_INTERACTION	THBS2	7058	ENSG00000186340	THBS2	7058	ENSG00000186340	M7098			hsa04512	http://www.genome.jp/kegg/pathway/hsa/hsa04512.html	ECM-receptor interaction
112	C2	CP:KEGG	KEGG_ECM_RECEPTOR_INTERACTION	THBS3	7059	ENSG00000169231	THBS3	7059	ENSG00000169231	M7098			hsa04512	http://www.genome.jp/kegg/pathway/hsa/hsa04512.html	ECM-receptor interaction
113	C2	CP:KEGG	KEGG_ECM_RECEPTOR_INTERACTION	THBS4	7060	ENSG00000113296	THBS4	7060	ENSG00000113296	M7098			hsa04512	http://www.genome.jp/kegg/pathway/hsa/hsa04512.html	ECM-receptor interaction
114	C2	CP:KEGG	KEGG_ECM_RECEPTOR_INTERACTION	TNC	3371	ENSG00000041982	TNC	3371	ENSG00000041982	M7098			hsa04512	http://www.genome.jp/kegg/pathway/hsa/hsa04512.html	ECM-receptor interaction
115	C2	CP:KEGG	KEGG_ECM_RECEPTOR_INTERACTION	TNN	63923	ENSG00000120332	TNN	63923	ENSG00000120332	M7098			hsa04512	http://www.genome.jp/kegg/pathway/hsa/hsa04512.html	ECM-receptor interaction
116	C2	CP:KEGG	KEGG_ECM_RECEPTOR_INTERACTION	TNR	7143	ENSG00000116147	TNR	7143	ENSG00000116147	M7098			hsa04512	http://www.genome.jp/kegg/pathway/hsa/hsa04512.html	ECM-receptor interaction
117	C2	CP:KEGG	KEGG_ECM_RECEPTOR_INTERACTION	TNXB	7148	ENSG00000168477	TNXB	7148	ENSG00000168477	M7098			hsa04512	http://www.genome.jp/kegg/pathway/hsa/hsa04512.html	ECM-receptor interaction
118	C2	CP:KEGG	KEGG_ECM_RECEPTOR_INTERACTION	TNXB	7148	ENSG00000206258	TNXB	7148	ENSG00000206258	M7098			hsa04512	http://www.genome.jp/kegg/pathway/hsa/hsa04512.html	ECM-receptor interaction
119	C2	CP:KEGG	KEGG_ECM_RECEPTOR_INTERACTION	TNXB	7148	ENSG00000229341	TNXB	7148	ENSG00000229341	M7098			hsa04512	http://www.genome.jp/kegg/pathway/hsa/hsa04512.html	ECM-receptor interaction
120	C2	CP:KEGG	KEGG_ECM_RECEPTOR_INTERACTION	TNXB	7148	ENSG00000229353	TNXB	7148	ENSG00000229353	M7098			hsa04512	http://www.genome.jp/kegg/pathway/hsa/hsa04512.html	ECM-receptor interaction
121	C2	CP:KEGG	KEGG_ECM_RECEPTOR_INTERACTION	TNXB	7148	ENSG00000231608	TNXB	7148	ENSG00000231608	M7098			hsa04512	http://www.genome.jp/kegg/pathway/hsa/hsa04512.html	ECM-receptor interaction
122	C2	CP:KEGG	KEGG_ECM_RECEPTOR_INTERACTION	TNXB	7148	ENSG00000233323	TNXB	7148	ENSG00000233323	M7098			hsa04512	http://www.genome.jp/kegg/pathway/hsa/hsa04512.html	ECM-receptor interaction
123	C2	CP:KEGG	KEGG_ECM_RECEPTOR_INTERACTION	TNXB	7148	ENSG00000236221	TNXB	7148	ENSG00000236221	M7098			hsa04512	http://www.genome.jp/kegg/pathway/hsa/hsa04512.html	ECM-receptor interaction
124	C2	CP:KEGG	KEGG_ECM_RECEPTOR_INTERACTION	TNXB	7148	ENSG00000236236	TNXB	7148	ENSG00000236236	M7098			hsa04512	http://www.genome.jp/kegg/pathway/hsa/hsa04512.html	ECM-receptor interaction
125	C2	CP:KEGG	KEGG_ECM_RECEPTOR_INTERACTION	VTN	7448	ENSG00000109072	VTN	7448	ENSG00000109072	M7098			hsa04512	http://www.genome.jp/kegg/pathway/hsa/hsa04512.html	ECM-receptor interaction
126	C2	CP:KEGG	KEGG_ECM_RECEPTOR_INTERACTION	VWF	7450	ENSG00000110799	VWF	7450	ENSG00000110799	M7098			hsa04512	http://www.genome.jp/kegg/pathway/hsa/hsa04512.html	ECM-receptor interaction
127	C2	CP	NABA_ECM_AFFILIATED	ANXA1	301	ENSG00000135046	ANXA1	301	ENSG00000135046	M5880	22159717			http://matrisome.org	Genes encoding proteins affiliated structurally or functionally to extracellular matrix proteins
128	C2	CP	NABA_ECM_AFFILIATED	ANXA10	11199	ENSG00000109511	ANXA10	11199	ENSG00000109511	M5880	22159717			http://matrisome.org	Genes encoding proteins affiliated structurally or functionally to extracellular matrix proteins
129	C2	CP	NABA_ECM_AFFILIATED	ANXA11	311	ENSG00000122359	ANXA11	311	ENSG00000122359	M5880	22159717			http://matrisome.org	Genes encoding proteins affiliated structurally or functionally to extracellular matrix proteins
130	C2	CP	NABA_ECM_AFFILIATED	ANXA13	312	ENSG00000104537	ANXA13	312	ENSG00000104537	M5880	22159717			http://matrisome.org	Genes encoding proteins affiliated structurally or functionally to extracellular matrix proteins
131	C2	CP	NABA_ECM_AFFILIATED	ANXA2	302	ENSG00000182718	ANXA2	302	ENSG00000182718	M5880	22159717			http://matrisome.org	Genes encoding proteins affiliated structurally or functionally to extracellular matrix proteins
132	C2	CP	NABA_ECM_AFFILIATED	ANXA3	306	ENSG00000138772	ANXA3	306	ENSG00000138772	M5880	22159717			http://matrisome.org	Genes encoding proteins affiliated structurally or functionally to extracellular matrix proteins
133	C2	CP	NABA_ECM_AFFILIATED	ANXA4	307	ENSG00000196975	ANXA4	307	ENSG00000196975	M5880	22159717			http://matrisome.org	Genes encoding proteins affiliated structurally or functionally to extracellular matrix proteins
134	C2	CP	NABA_ECM_AFFILIATED	ANXA5	308	ENSG00000164111	ANXA5	308	ENSG00000164111	M5880	22159717			http://matrisome.org	Genes encoding proteins affiliated structurally or functionally to extracellular matrix proteins
135	C2	CP	NABA_ECM_AFFILIATED	ANXA6	309	ENSG00000197043	ANXA6	309	ENSG00000197043	M5880	22159717			http://matrisome.org	Genes encoding proteins affiliated structurally or functionally to extracellular matrix proteins
136	C2	CP	NABA_ECM_AFFILIATED	ANXA7	310	ENSG00000138279	ANXA7	310	ENSG00000138279	M5880	22159717			http://matrisome.org	Genes encoding proteins affiliated structurally or functionally to extracellular matrix proteins
137	C2	CP	NABA_ECM_AFFILIATED	ANXA8	653145	ENSG00000265190	ANXA8	653145	ENSG00000265190	M5880	22159717			http://matrisome.org	Genes encoding proteins affiliated structurally or functionally to extracellular matrix proteins
138	C2	CP	NABA_ECM_AFFILIATED	ANXA8L1	728113	ENSG00000264230	ANXA8L1	728113	ENSG00000264230	M5880	22159717			http://matrisome.org	Genes encoding proteins affiliated structurally or functionally to extracellular matrix proteins
139	C2	CP	NABA_ECM_AFFILIATED	ANXA9	8416	ENSG00000143412	ANXA9	8416	ENSG00000143412	M5880	22159717			http://matrisome.org	Genes encoding proteins affiliated structurally or functionally to extracellular matrix proteins
140	C2	CP	NABA_ECM_AFFILIATED	C1QA	712	ENSG00000173372	C1QA	712	ENSG00000173372	M5880	22159717			http://matrisome.org	Genes encoding proteins affiliated structurally or functionally to extracellular matrix proteins
141	C2	CP	NABA_ECM_AFFILIATED	C1QB	713	ENSG00000173369	C1QB	713	ENSG00000173369	M5880	22159717			http://matrisome.org	Genes encoding proteins affiliated structurally or functionally to extracellular matrix proteins
142	C2	CP	NABA_ECM_AFFILIATED	C1QC	714	ENSG00000159189	C1QC	714	ENSG00000159189	M5880	22159717			http://matrisome.org	Genes encoding proteins affiliated structurally or functionally to extracellular matrix proteins
143	C2	CP	NABA_ECM_AFFILIATED	C1QL1	10882	ENSG00000131094	C1QL1	10882	ENSG00000131094	M5880	22159717			http://matrisome.org	Genes encoding proteins affiliated structurally or functionally to extracellular matrix proteins
144	C2	CP	NABA_ECM_AFFILIATED	C1QL2	165257	ENSG00000144119	C1QL2	165257	ENSG00000144119	M5880	22159717			http://matrisome.org	Genes encoding proteins affiliated structurally or functionally to extracellular matrix proteins
145	C2	CP	NABA_ECM_AFFILIATED	C1QL3	389941	ENSG00000165985	C1QL3	389941	ENSG00000165985	M5880	22159717			http://matrisome.org	Genes encoding proteins affiliated structurally or functionally to extracellular matrix proteins
146	C2	CP	NABA_ECM_AFFILIATED	C1QL4	338761	ENSG00000186897	C1QL4	338761	ENSG00000186897	M5880	22159717			http://matrisome.org	Genes encoding proteins affiliated structurally or functionally to extracellular matrix proteins
147	C2	CP	NABA_ECM_AFFILIATED	C1QTNF1	114897	ENSG00000173918	C1QTNF1	114897	ENSG00000173918	M5880	22159717			http://matrisome.org	Genes encoding proteins affiliated structurally or functionally to extracellular matrix proteins
148	C2	CP	NABA_ECM_AFFILIATED	C1QTNF2	114898	ENSG00000145861	C1QTNF2	114898	ENSG00000145861	M5880	22159717			http://matrisome.org	Genes encoding proteins affiliated structurally or functionally to extracellular matrix proteins
149	C2	CP	NABA_ECM_AFFILIATED	C1QTNF3	114899	ENSG00000082196	C1QTNF3	114899	ENSG00000082196	M5880	22159717			http://matrisome.org	Genes encoding proteins affiliated structurally or functionally to extracellular matrix proteins
150	C2	CP	NABA_ECM_AFFILIATED	C1QTNF4	114900	ENSG00000172247	C1QTNF4	114900	ENSG00000172247	M5880	22159717			http://matrisome.org	Genes encoding proteins affiliated structurally or functionally to extracellular matrix proteins
151	C2	CP	NABA_ECM_AFFILIATED	C1QTNF4	114900	ENSG00000284838	C1QTNF4	114900	ENSG00000284838	M5880	22159717			http://matrisome.org	Genes encoding proteins affiliated structurally or functionally to extracellular matrix proteins
152	C2	CP	NABA_ECM_AFFILIATED	C1QTNF5	114902	ENSG00000223953	C1QTNF5	114902	ENSG00000223953	M5880	22159717			http://matrisome.org	Genes encoding proteins affiliated structurally or functionally to extracellular matrix proteins
153	C2	CP	NABA_ECM_AFFILIATED	C1QTNF6	114904	ENSG00000133466	C1QTNF6	114904	ENSG00000133466	M5880	22159717			http://matrisome.org	Genes encoding proteins affiliated structurally or functionally to extracellular matrix proteins
154	C2	CP	NABA_ECM_AFFILIATED	C1QTNF7	114905	ENSG00000163145	C1QTNF7	114905	ENSG00000163145	M5880	22159717			http://matrisome.org	Genes encoding proteins affiliated structurally or functionally to extracellular matrix proteins
155	C2	CP	NABA_ECM_AFFILIATED	C1QTNF8	390664	ENSG00000184471	C1QTNF8	390664	ENSG00000184471	M5880	22159717			http://matrisome.org	Genes encoding proteins affiliated structurally or functionally to extracellular matrix proteins
156	C2	CP	NABA_ECM_AFFILIATED	C1QTNF9	338872	ENSG00000240654	C1QTNF9	338872	ENSG00000240654	M5880	22159717			http://matrisome.org	Genes encoding proteins affiliated structurally or functionally to extracellular matrix proteins
157	C2	CP	NABA_ECM_AFFILIATED	CD209	30835	ENSG00000090659	CD209	30835	ENSG00000090659	M5880	22159717			http://matrisome.org	Genes encoding proteins affiliated structurally or functionally to extracellular matrix proteins
158	C2	CP	NABA_ECM_AFFILIATED	CLC	1178	ENSG00000105205	CLC	1178	ENSG00000105205	M5880	22159717			http://matrisome.org	Genes encoding proteins affiliated structurally or functionally to extracellular matrix proteins
159	C2	CP	NABA_ECM_AFFILIATED	CLEC10A	10462	ENSG00000132514	CLEC10A	10462	ENSG00000132514	M5880	22159717			http://matrisome.org	Genes encoding proteins affiliated structurally or functionally to extracellular matrix proteins
160	C2	CP	NABA_ECM_AFFILIATED	CLEC11A	6320	ENSG00000105472	CLEC11A	6320	ENSG00000105472	M5880	22159717			http://matrisome.org	Genes encoding proteins affiliated structurally or functionally to extracellular matrix proteins
161	C2	CP	NABA_ECM_AFFILIATED	CLEC12A	160364	ENSG00000172322	CLEC12A	160364	ENSG00000172322	M5880	22159717			http://matrisome.org	Genes encoding proteins affiliated structurally or functionally to extracellular matrix proteins
162	C2	CP	NABA_ECM_AFFILIATED	CLEC12B	387837	ENSG00000256660	CLEC12B	387837	ENSG00000256660	M5880	22159717			http://matrisome.org	Genes encoding proteins affiliated structurally or functionally to extracellular matrix proteins
163	C2	CP	NABA_ECM_AFFILIATED	CLEC14A	161198	ENSG00000176435	CLEC14A	161198	ENSG00000176435	M5880	22159717			http://matrisome.org	Genes encoding proteins affiliated structurally or functionally to extracellular matrix proteins
164	C2	CP	NABA_ECM_AFFILIATED	CLEC17A	388512	ENSG00000187912	CLEC17A	388512	ENSG00000187912	M5880	22159717			http://matrisome.org	Genes encoding proteins affiliated structurally or functionally to extracellular matrix proteins
165	C2	CP	NABA_ECM_AFFILIATED	CLEC18A	348174	ENSG00000157322	CLEC18A	348174	ENSG00000157322	M5880	22159717			http://matrisome.org	Genes encoding proteins affiliated structurally or functionally to extracellular matrix proteins
166	C2	CP	NABA_ECM_AFFILIATED	CLEC18B	497190	ENSG00000140839	CLEC18B	497190	ENSG00000140839	M5880	22159717			http://matrisome.org	Genes encoding proteins affiliated structurally or functionally to extracellular matrix proteins
167	C2	CP	NABA_ECM_AFFILIATED	CLEC18C	283971	ENSG00000157335	CLEC18C	283971	ENSG00000157335	M5880	22159717			http://matrisome.org	Genes encoding proteins affiliated structurally or functionally to extracellular matrix proteins
168	C2	CP	NABA_ECM_AFFILIATED	CLEC19A	728276	ENSG00000261210	CLEC19A	728276	ENSG00000261210	M5880	22159717			http://matrisome.org	Genes encoding proteins affiliated structurally or functionally to extracellular matrix proteins
169	C2	CP	NABA_ECM_AFFILIATED	CLEC1A	51267	ENSG00000150048	CLEC1A	51267	ENSG00000150048	M5880	22159717			http://matrisome.org	Genes encoding proteins affiliated structurally or functionally to extracellular matrix proteins
170	C2	CP	NABA_ECM_AFFILIATED	CLEC1B	51266	ENSG00000165682	CLEC1B	51266	ENSG00000165682	M5880	22159717			http://matrisome.org	Genes encoding proteins affiliated structurally or functionally to extracellular matrix proteins
171	C2	CP	NABA_ECM_AFFILIATED	CLEC2A	387836	ENSG00000188393	CLEC2A	387836	ENSG00000188393	M5880	22159717			http://matrisome.org	Genes encoding proteins affiliated structurally or functionally to extracellular matrix proteins
172	C2	CP	NABA_ECM_AFFILIATED	CLEC2B	9976	ENSG00000110852	CLEC2B	9976	ENSG00000110852	M5880	22159717			http://matrisome.org	Genes encoding proteins affiliated structurally or functionally to extracellular matrix proteins
173	C2	CP	NABA_ECM_AFFILIATED	CLEC2D	29121	ENSG00000069493	CLEC2D	29121	ENSG00000069493	M5880	22159717			http://matrisome.org	Genes encoding proteins affiliated structurally or functionally to extracellular matrix proteins
174	C2	CP	NABA_ECM_AFFILIATED	CLEC2L	154790	ENSG00000236279	CLEC2L	154790	ENSG00000236279	M5880	22159717			http://matrisome.org	Genes encoding proteins affiliated structurally or functionally to extracellular matrix proteins
175	C2	CP	NABA_ECM_AFFILIATED	CLEC3A	10143	ENSG00000166509	CLEC3A	10143	ENSG00000166509	M5880	22159717			http://matrisome.org	Genes encoding proteins affiliated structurally or functionally to extracellular matrix proteins
176	C2	CP	NABA_ECM_AFFILIATED	CLEC3B	7123	ENSG00000163815	CLEC3B	7123	ENSG00000163815	M5880	22159717			http://matrisome.org	Genes encoding proteins affiliated structurally or functionally to extracellular matrix proteins
177	C2	CP	NABA_ECM_AFFILIATED	CLEC4A	50856	ENSG00000111729	CLEC4A	50856	ENSG00000111729	M5880	22159717			http://matrisome.org	Genes encoding proteins affiliated structurally or functionally to extracellular matrix proteins
178	C2	CP	NABA_ECM_AFFILIATED	CLEC4C	170482	ENSG00000198178	CLEC4C	170482	ENSG00000198178	M5880	22159717			http://matrisome.org	Genes encoding proteins affiliated structurally or functionally to extracellular matrix proteins
179	C2	CP	NABA_ECM_AFFILIATED	CLEC4D	338339	ENSG00000166527	CLEC4D	338339	ENSG00000166527	M5880	22159717			http://matrisome.org	Genes encoding proteins affiliated structurally or functionally to extracellular matrix proteins
180	C2	CP	NABA_ECM_AFFILIATED	CLEC4E	26253	ENSG00000166523	CLEC4E	26253	ENSG00000166523	M5880	22159717			http://matrisome.org	Genes encoding proteins affiliated structurally or functionally to extracellular matrix proteins
181	C2	CP	NABA_ECM_AFFILIATED	CLEC4F	165530	ENSG00000152672	CLEC4F	165530	ENSG00000152672	M5880	22159717			http://matrisome.org	Genes encoding proteins affiliated structurally or functionally to extracellular matrix proteins
182	C2	CP	NABA_ECM_AFFILIATED	CLEC4G	339390	ENSG00000182566	CLEC4G	339390	ENSG00000182566	M5880	22159717			http://matrisome.org	Genes encoding proteins affiliated structurally or functionally to extracellular matrix proteins
183	C2	CP	NABA_ECM_AFFILIATED	CLEC4M	10332	ENSG00000104938	CLEC4M	10332	ENSG00000104938	M5880	22159717			http://matrisome.org	Genes encoding proteins affiliated structurally or functionally to extracellular matrix proteins
184	C2	CP	NABA_ECM_AFFILIATED	CLEC5A	23601	ENSG00000258227	CLEC5A	23601	ENSG00000258227	M5880	22159717			http://matrisome.org	Genes encoding proteins affiliated structurally or functionally to extracellular matrix proteins
185	C2	CP	NABA_ECM_AFFILIATED	CLEC6A	93978	ENSG00000205846	CLEC6A	93978	ENSG00000205846	M5880	22159717			http://matrisome.org	Genes encoding proteins affiliated structurally or functionally to extracellular matrix proteins
186	C2	CP	NABA_ECM_AFFILIATED	CLEC7A	64581	ENSG00000172243	CLEC7A	64581	ENSG00000172243	M5880	22159717			http://matrisome.org	Genes encoding proteins affiliated structurally or functionally to extracellular matrix proteins
187	C2	CP	NABA_ECM_AFFILIATED	CLEC9A	283420	ENSG00000197992	CLEC9A	283420	ENSG00000197992	M5880	22159717			http://matrisome.org	Genes encoding proteins affiliated structurally or functionally to extracellular matrix proteins
188	C2	CP	NABA_ECM_AFFILIATED	COLEC10	10584	ENSG00000184374	COLEC10	10584	ENSG00000184374	M5880	22159717			http://matrisome.org	Genes encoding proteins affiliated structurally or functionally to extracellular matrix proteins
189	C2	CP	NABA_ECM_AFFILIATED	COLEC11	78989	ENSG00000118004	COLEC11	78989	ENSG00000118004	M5880	22159717			http://matrisome.org	Genes encoding proteins affiliated structurally or functionally to extracellular matrix proteins
190	C2	CP	NABA_ECM_AFFILIATED	COLEC12	81035	ENSG00000158270	COLEC12	81035	ENSG00000158270	M5880	22159717			http://matrisome.org	Genes encoding proteins affiliated structurally or functionally to extracellular matrix proteins
191	C2	CP	NABA_ECM_AFFILIATED	CSPG4	1464	ENSG00000173546	CSPG4	1464	ENSG00000173546	M5880	22159717			http://matrisome.org	Genes encoding proteins affiliated structurally or functionally to extracellular matrix proteins
192	C2	CP	NABA_ECM_AFFILIATED	CSPG5	10675	ENSG00000114646	CSPG5	10675	ENSG00000114646	M5880	22159717			http://matrisome.org	Genes encoding proteins affiliated structurally or functionally to extracellular matrix proteins
193	C2	CP	NABA_ECM_AFFILIATED	ELFN1	392617	ENSG00000225968	ELFN1	392617	ENSG00000225968	M5880	22159717			http://matrisome.org	Genes encoding proteins affiliated structurally or functionally to extracellular matrix proteins
194	C2	CP	NABA_ECM_AFFILIATED	ELFN2	114794	ENSG00000166897	ELFN2	114794	ENSG00000166897	M5880	22159717			http://matrisome.org	Genes encoding proteins affiliated structurally or functionally to extracellular matrix proteins
195	C2	CP	NABA_ECM_AFFILIATED	ELFN2	114794	ENSG00000243902	ELFN2	114794	ENSG00000243902	M5880	22159717			http://matrisome.org	Genes encoding proteins affiliated structurally or functionally to extracellular matrix proteins
196	C2	CP	NABA_ECM_AFFILIATED	EMCN	51705	ENSG00000164035	EMCN	51705	ENSG00000164035	M5880	22159717			http://matrisome.org	Genes encoding proteins affiliated structurally or functionally to extracellular matrix proteins
197	C2	CP	NABA_ECM_AFFILIATED	FCN1	2219	ENSG00000085265	FCN1	2219	ENSG00000085265	M5880	22159717			http://matrisome.org	Genes encoding proteins affiliated structurally or functionally to extracellular matrix proteins
198	C2	CP	NABA_ECM_AFFILIATED	FCN2	2220	ENSG00000160339	FCN2	2220	ENSG00000160339	M5880	22159717			http://matrisome.org	Genes encoding proteins affiliated structurally or functionally to extracellular matrix proteins
199	C2	CP	NABA_ECM_AFFILIATED	FCN3	8547	ENSG00000142748	FCN3	8547	ENSG00000142748	M5880	22159717			http://matrisome.org	Genes encoding proteins affiliated structurally or functionally to extracellular matrix proteins
200	C2	CP	NABA_ECM_AFFILIATED	FREM1	158326	ENSG00000164946	FREM1	158326	ENSG00000164946	M5880	22159717			http://matrisome.org	Genes encoding proteins affiliated structurally or functionally to extracellular matrix proteins
201	C2	CP	NABA_ECM_AFFILIATED	FREM2	341640	ENSG00000150893	FREM2	341640	ENSG00000150893	M5880	22159717			http://matrisome.org	Genes encoding proteins affiliated structurally or functionally to extracellular matrix proteins
202	C2	CP	NABA_ECM_AFFILIATED	FREM3	166752	ENSG00000183090	FREM3	166752	ENSG00000183090	M5880	22159717			http://matrisome.org	Genes encoding proteins affiliated structurally or functionally to extracellular matrix proteins
203	C2	CP	NABA_ECM_AFFILIATED	GPC1	2817	ENSG00000063660	GPC1	2817	ENSG00000063660	M5880	22159717			http://matrisome.org	Genes encoding proteins affiliated structurally or functionally to extracellular matrix proteins
204	C2	CP	NABA_ECM_AFFILIATED	GPC2	221914	ENSG00000213420	GPC2	221914	ENSG00000213420	M5880	22159717			http://matrisome.org	Genes encoding proteins affiliated structurally or functionally to extracellular matrix proteins
205	C2	CP	NABA_ECM_AFFILIATED	GPC3	2719	ENSG00000147257	GPC3	2719	ENSG00000147257	M5880	22159717			http://matrisome.org	Genes encoding proteins affiliated structurally or functionally to extracellular matrix proteins
206	C2	CP	NABA_ECM_AFFILIATED	GPC4	2239	ENSG00000076716	GPC4	2239	ENSG00000076716	M5880	22159717			http://matrisome.org	Genes encoding proteins affiliated structurally or functionally to extracellular matrix proteins
207	C2	CP	NABA_ECM_AFFILIATED	GPC5	2262	ENSG00000179399	GPC5	2262	ENSG00000179399	M5880	22159717			http://matrisome.org	Genes encoding proteins affiliated structurally or functionally to extracellular matrix proteins
208	C2	CP	NABA_ECM_AFFILIATED	GPC6	10082	ENSG00000183098	GPC6	10082	ENSG00000183098	M5880	22159717			http://matrisome.org	Genes encoding proteins affiliated structurally or functionally to extracellular matrix proteins
209	C2	CP	NABA_ECM_AFFILIATED	GREM1	26585	ENSG00000166923	GREM1	26585	ENSG00000166923	M5880	22159717			http://matrisome.org	Genes encoding proteins affiliated structurally or functionally to extracellular matrix proteins
210	C2	CP	NABA_ECM_AFFILIATED	GREM1	26585	ENSG00000276886	GREM1	26585	ENSG00000276886	M5880	22159717			http://matrisome.org	Genes encoding proteins affiliated structurally or functionally to extracellular matrix proteins
211	C2	CP	NABA_ECM_AFFILIATED	GREM1	26585	ENSG00000282046	GREM1	26585	ENSG00000282046	M5880	22159717			http://matrisome.org	Genes encoding proteins affiliated structurally or functionally to extracellular matrix proteins
212	C2	CP	NABA_ECM_AFFILIATED	GRIFIN	402635	ENSG00000275572	GRIFIN	402635	ENSG00000275572	M5880	22159717			http://matrisome.org	Genes encoding proteins affiliated structurally or functionally to extracellular matrix proteins
213	C2	CP	NABA_ECM_AFFILIATED	HPX	3263	ENSG00000110169	HPX	3263	ENSG00000110169	M5880	22159717			http://matrisome.org	Genes encoding proteins affiliated structurally or functionally to extracellular matrix proteins
214	C2	CP	NABA_ECM_AFFILIATED	ITLN1	55600	ENSG00000179914	ITLN1	55600	ENSG00000179914	M5880	22159717			http://matrisome.org	Genes encoding proteins affiliated structurally or functionally to extracellular matrix proteins
215	C2	CP	NABA_ECM_AFFILIATED	ITLN2	142683	ENSG00000158764	ITLN2	142683	ENSG00000158764	M5880	22159717			http://matrisome.org	Genes encoding proteins affiliated structurally or functionally to extracellular matrix proteins
216	C2	CP	NABA_ECM_AFFILIATED	LGALS1	3956	ENSG00000100097	LGALS1	3956	ENSG00000100097	M5880	22159717			http://matrisome.org	Genes encoding proteins affiliated structurally or functionally to extracellular matrix proteins
217	C2	CP	NABA_ECM_AFFILIATED	LGALS12	85329	ENSG00000133317	LGALS12	85329	ENSG00000133317	M5880	22159717			http://matrisome.org	Genes encoding proteins affiliated structurally or functionally to extracellular matrix proteins
218	C2	CP	NABA_ECM_AFFILIATED	LGALS13	29124	ENSG00000105198	LGALS13	29124	ENSG00000105198	M5880	22159717			http://matrisome.org	Genes encoding proteins affiliated structurally or functionally to extracellular matrix proteins
219	C2	CP	NABA_ECM_AFFILIATED	LGALS14	56891	ENSG00000006659	LGALS14	56891	ENSG00000006659	M5880	22159717			http://matrisome.org	Genes encoding proteins affiliated structurally or functionally to extracellular matrix proteins
220	C2	CP	NABA_ECM_AFFILIATED	LGALS16	148003	ENSG00000249861	LGALS16	148003	ENSG00000249861	M5880	22159717			http://matrisome.org	Genes encoding proteins affiliated structurally or functionally to extracellular matrix proteins
221	C2	CP	NABA_ECM_AFFILIATED	LGALS2	3957	ENSG00000100079	LGALS2	3957	ENSG00000100079	M5880	22159717			http://matrisome.org	Genes encoding proteins affiliated structurally or functionally to extracellular matrix proteins
222	C2	CP	NABA_ECM_AFFILIATED	LGALS3	3958	ENSG00000131981	LGALS3	3958	ENSG00000131981	M5880	22159717			http://matrisome.org	Genes encoding proteins affiliated structurally or functionally to extracellular matrix proteins
223	C2	CP	NABA_ECM_AFFILIATED	LGALS4	3960	ENSG00000171747	LGALS4	3960	ENSG00000171747	M5880	22159717			http://matrisome.org	Genes encoding proteins affiliated structurally or functionally to extracellular matrix proteins
224	C2	CP	NABA_ECM_AFFILIATED	LGALS4	3960	ENSG00000282992	LGALS4	3960	ENSG00000282992	M5880	22159717			http://matrisome.org	Genes encoding proteins affiliated structurally or functionally to extracellular matrix proteins
225	C2	CP	NABA_ECM_AFFILIATED	LGALS7	3963	ENSG00000205076	LGALS7	3963	ENSG00000205076	M5880	22159717			http://matrisome.org	Genes encoding proteins affiliated structurally or functionally to extracellular matrix proteins
226	C2	CP	NABA_ECM_AFFILIATED	LGALS7	3963	ENSG00000283082	LGALS7	3963	ENSG00000283082	M5880	22159717			http://matrisome.org	Genes encoding proteins affiliated structurally or functionally to extracellular matrix proteins
227	C2	CP	NABA_ECM_AFFILIATED	LGALS8	3964	ENSG00000116977	LGALS8	3964	ENSG00000116977	M5880	22159717			http://matrisome.org	Genes encoding proteins affiliated structurally or functionally to extracellular matrix proteins
228	C2	CP	NABA_ECM_AFFILIATED	LGALS9	3965	ENSG00000168961	LGALS9	3965	ENSG00000168961	M5880	22159717			http://matrisome.org	Genes encoding proteins affiliated structurally or functionally to extracellular matrix proteins
229	C2	CP	NABA_ECM_AFFILIATED	LGALS9B	284194	ENSG00000170298	LGALS9B	284194	ENSG00000170298	M5880	22159717			http://matrisome.org	Genes encoding proteins affiliated structurally or functionally to extracellular matrix proteins
230	C2	CP	NABA_ECM_AFFILIATED	LGALS9C	654346	ENSG00000171916	LGALS9C	654346	ENSG00000171916	M5880	22159717			http://matrisome.org	Genes encoding proteins affiliated structurally or functionally to extracellular matrix proteins
231	C2	CP	NABA_ECM_AFFILIATED	LGALS9C	654346	ENSG00000284021	LGALS9C	654346	ENSG00000284021	M5880	22159717			http://matrisome.org	Genes encoding proteins affiliated structurally or functionally to extracellular matrix proteins
232	C2	CP	NABA_ECM_AFFILIATED	LGALSL	29094	ENSG00000119862	LGALSL	29094	ENSG00000119862	M5880	22159717			http://matrisome.org	Genes encoding proteins affiliated structurally or functionally to extracellular matrix proteins
233	C2	CP	NABA_ECM_AFFILIATED	LMAN1	3998	ENSG00000074695	LMAN1	3998	ENSG00000074695	M5880	22159717			http://matrisome.org	Genes encoding proteins affiliated structurally or functionally to extracellular matrix proteins
234	C2	CP	NABA_ECM_AFFILIATED	LMAN1L	79748	ENSG00000140506	LMAN1L	79748	ENSG00000140506	M5880	22159717			http://matrisome.org	Genes encoding proteins affiliated structurally or functionally to extracellular matrix proteins
235	C2	CP	NABA_ECM_AFFILIATED	MBL2	4153	ENSG00000165471	MBL2	4153	ENSG00000165471	M5880	22159717			http://matrisome.org	Genes encoding proteins affiliated structurally or functionally to extracellular matrix proteins
236	C2	CP	NABA_ECM_AFFILIATED	MUC1	4582	ENSG00000185499	MUC1	4582	ENSG00000185499	M5880	22159717			http://matrisome.org	Genes encoding proteins affiliated structurally or functionally to extracellular matrix proteins
237	C2	CP	NABA_ECM_AFFILIATED	MUC12	10071	ENSG00000205277	MUC12	10071	ENSG00000205277	M5880	22159717			http://matrisome.org	Genes encoding proteins affiliated structurally or functionally to extracellular matrix proteins
238	C2	CP	NABA_ECM_AFFILIATED	MUC13	56667	ENSG00000173702	MUC13	56667	ENSG00000173702	M5880	22159717			http://matrisome.org	Genes encoding proteins affiliated structurally or functionally to extracellular matrix proteins
239	C2	CP	NABA_ECM_AFFILIATED	MUC15	143662	ENSG00000169550	MUC15	143662	ENSG00000169550	M5880	22159717			http://matrisome.org	Genes encoding proteins affiliated structurally or functionally to extracellular matrix proteins
240	C2	CP	NABA_ECM_AFFILIATED	MUC16	94025	ENSG00000181143	MUC16	94025	ENSG00000181143	M5880	22159717			http://matrisome.org	Genes encoding proteins affiliated structurally or functionally to extracellular matrix proteins
241	C2	CP	NABA_ECM_AFFILIATED	MUC17	140453	ENSG00000169876	MUC17	140453	ENSG00000169876	M5880	22159717			http://matrisome.org	Genes encoding proteins affiliated structurally or functionally to extracellular matrix proteins
242	C2	CP	NABA_ECM_AFFILIATED	MUC19	283463	ENSG00000205592	MUC19	283463	ENSG00000205592	M5880	22159717			http://matrisome.org	Genes encoding proteins affiliated structurally or functionally to extracellular matrix proteins
243	C2	CP	NABA_ECM_AFFILIATED	MUC2	4583	ENSG00000198788	MUC2	4583	ENSG00000198788	M5880	22159717			http://matrisome.org	Genes encoding proteins affiliated structurally or functionally to extracellular matrix proteins
244	C2	CP	NABA_ECM_AFFILIATED	MUC2	4583	ENSG00000278466	MUC2	4583	ENSG00000278466	M5880	22159717			http://matrisome.org	Genes encoding proteins affiliated structurally or functionally to extracellular matrix proteins
245	C2	CP	NABA_ECM_AFFILIATED	MUC2	4583	ENSG00000284971	MUC2	4583	ENSG00000284971	M5880	22159717			http://matrisome.org	Genes encoding proteins affiliated structurally or functionally to extracellular matrix proteins
246	C2	CP	NABA_ECM_AFFILIATED	MUC20	200958	ENSG00000176945	MUC20	200958	ENSG00000176945	M5880	22159717			http://matrisome.org	Genes encoding proteins affiliated structurally or functionally to extracellular matrix proteins
247	C2	CP	NABA_ECM_AFFILIATED	MUC20	200958	ENSG00000274843	MUC20	200958	ENSG00000274843	M5880	22159717			http://matrisome.org	Genes encoding proteins affiliated structurally or functionally to extracellular matrix proteins
248	C2	CP	NABA_ECM_AFFILIATED	MUC20	200958	ENSG00000275430	MUC20	200958	ENSG00000275430	M5880	22159717			http://matrisome.org	Genes encoding proteins affiliated structurally or functionally to extracellular matrix proteins
249	C2	CP	NABA_ECM_AFFILIATED	MUC20	200958	ENSG00000275501	MUC20	200958	ENSG00000275501	M5880	22159717			http://matrisome.org	Genes encoding proteins affiliated structurally or functionally to extracellular matrix proteins
250	C2	CP	NABA_ECM_AFFILIATED	MUC20	200958	ENSG00000276583	MUC20	200958	ENSG00000276583	M5880	22159717			http://matrisome.org	Genes encoding proteins affiliated structurally or functionally to extracellular matrix proteins
251	C2	CP	NABA_ECM_AFFILIATED	MUC20	200958	ENSG00000277753	MUC20	200958	ENSG00000277753	M5880	22159717			http://matrisome.org	Genes encoding proteins affiliated structurally or functionally to extracellular matrix proteins
252	C2	CP	NABA_ECM_AFFILIATED	MUC20	200958	ENSG00000278114	MUC20	200958	ENSG00000278114	M5880	22159717			http://matrisome.org	Genes encoding proteins affiliated structurally or functionally to extracellular matrix proteins
253	C2	CP	NABA_ECM_AFFILIATED	MUC20	200958	ENSG00000281630	MUC20	200958	ENSG00000281630	M5880	22159717			http://matrisome.org	Genes encoding proteins affiliated structurally or functionally to extracellular matrix proteins
254	C2	CP	NABA_ECM_AFFILIATED	MUC21	394263	ENSG00000204544	MUC21	394263	ENSG00000204544	M5880	22159717			http://matrisome.org	Genes encoding proteins affiliated structurally or functionally to extracellular matrix proteins
255	C2	CP	NABA_ECM_AFFILIATED	MUC21	394263	ENSG00000206463	MUC21	394263	ENSG00000206463	M5880	22159717			http://matrisome.org	Genes encoding proteins affiliated structurally or functionally to extracellular matrix proteins
256	C2	CP	NABA_ECM_AFFILIATED	MUC21	394263	ENSG00000223590	MUC21	394263	ENSG00000223590	M5880	22159717			http://matrisome.org	Genes encoding proteins affiliated structurally or functionally to extracellular matrix proteins
257	C2	CP	NABA_ECM_AFFILIATED	MUC21	394263	ENSG00000227506	MUC21	394263	ENSG00000227506	M5880	22159717			http://matrisome.org	Genes encoding proteins affiliated structurally or functionally to extracellular matrix proteins
258	C2	CP	NABA_ECM_AFFILIATED	MUC21	394263	ENSG00000231350	MUC21	394263	ENSG00000231350	M5880	22159717			http://matrisome.org	Genes encoding proteins affiliated structurally or functionally to extracellular matrix proteins
259	C2	CP	NABA_ECM_AFFILIATED	MUC21	394263	ENSG00000234137	MUC21	394263	ENSG00000234137	M5880	22159717			http://matrisome.org	Genes encoding proteins affiliated structurally or functionally to extracellular matrix proteins
260	C2	CP	NABA_ECM_AFFILIATED	MUC21	394263	ENSG00000237962	MUC21	394263	ENSG00000237962	M5880	22159717			http://matrisome.org	Genes encoding proteins affiliated structurally or functionally to extracellular matrix proteins
261	C2	CP	NABA_ECM_AFFILIATED	MUC22	100507679	ENSG00000261272	MUC22	100507679	ENSG00000261272	M5880	22159717			http://matrisome.org	Genes encoding proteins affiliated structurally or functionally to extracellular matrix proteins
262	C2	CP	NABA_ECM_AFFILIATED	MUC3A	4584	ENSG00000169894	MUC3A	4584	ENSG00000169894	M5880	22159717			http://matrisome.org	Genes encoding proteins affiliated structurally or functionally to extracellular matrix proteins
263	C2	CP	NABA_ECM_AFFILIATED	MUC4	4585	ENSG00000145113	MUC4	4585	ENSG00000145113	M5880	22159717			http://matrisome.org	Genes encoding proteins affiliated structurally or functionally to extracellular matrix proteins
264	C2	CP	NABA_ECM_AFFILIATED	MUC4	4585	ENSG00000273822	MUC4	4585	ENSG00000273822	M5880	22159717			http://matrisome.org	Genes encoding proteins affiliated structurally or functionally to extracellular matrix proteins
265	C2	CP	NABA_ECM_AFFILIATED	MUC4	4585	ENSG00000273984	MUC4	4585	ENSG00000273984	M5880	22159717			http://matrisome.org	Genes encoding proteins affiliated structurally or functionally to extracellular matrix proteins
266	C2	CP	NABA_ECM_AFFILIATED	MUC4	4585	ENSG00000275164	MUC4	4585	ENSG00000275164	M5880	22159717			http://matrisome.org	Genes encoding proteins affiliated structurally or functionally to extracellular matrix proteins
267	C2	CP	NABA_ECM_AFFILIATED	MUC4	4585	ENSG00000276613	MUC4	4585	ENSG00000276613	M5880	22159717			http://matrisome.org	Genes encoding proteins affiliated structurally or functionally to extracellular matrix proteins
268	C2	CP	NABA_ECM_AFFILIATED	MUC4	4585	ENSG00000277585	MUC4	4585	ENSG00000277585	M5880	22159717			http://matrisome.org	Genes encoding proteins affiliated structurally or functionally to extracellular matrix proteins
269	C2	CP	NABA_ECM_AFFILIATED	MUC4	4585	ENSG00000278303	MUC4	4585	ENSG00000278303	M5880	22159717			http://matrisome.org	Genes encoding proteins affiliated structurally or functionally to extracellular matrix proteins
270	C2	CP	NABA_ECM_AFFILIATED	MUC4	4585	ENSG00000278468	MUC4	4585	ENSG00000278468	M5880	22159717			http://matrisome.org	Genes encoding proteins affiliated structurally or functionally to extracellular matrix proteins
271	C2	CP	NABA_ECM_AFFILIATED	MUC5AC	4586	ENSG00000215182	MUC5AC	4586	ENSG00000215182	M5880	22159717			http://matrisome.org	Genes encoding proteins affiliated structurally or functionally to extracellular matrix proteins
272	C2	CP	NABA_ECM_AFFILIATED	MUC5AC	4586	ENSG00000283158	MUC5AC	4586	ENSG00000283158	M5880	22159717			http://matrisome.org	Genes encoding proteins affiliated structurally or functionally to extracellular matrix proteins
273	C2	CP	NABA_ECM_AFFILIATED	MUC5B	727897	ENSG00000117983	MUC5B	727897	ENSG00000117983	M5880	22159717			http://matrisome.org	Genes encoding proteins affiliated structurally or functionally to extracellular matrix proteins
274	C2	CP	NABA_ECM_AFFILIATED	MUC6	4588	ENSG00000184956	MUC6	4588	ENSG00000184956	M5880	22159717			http://matrisome.org	Genes encoding proteins affiliated structurally or functionally to extracellular matrix proteins
275	C2	CP	NABA_ECM_AFFILIATED	MUC6	4588	ENSG00000277281	MUC6	4588	ENSG00000277281	M5880	22159717			http://matrisome.org	Genes encoding proteins affiliated structurally or functionally to extracellular matrix proteins
276	C2	CP	NABA_ECM_AFFILIATED	MUC6	4588	ENSG00000277518	MUC6	4588	ENSG00000277518	M5880	22159717			http://matrisome.org	Genes encoding proteins affiliated structurally or functionally to extracellular matrix proteins
277	C2	CP	NABA_ECM_AFFILIATED	MUC6	4588	ENSG00000283350	MUC6	4588	ENSG00000283350	M5880	22159717			http://matrisome.org	Genes encoding proteins affiliated structurally or functionally to extracellular matrix proteins
278	C2	CP	NABA_ECM_AFFILIATED	MUC7	4589	ENSG00000171195	MUC7	4589	ENSG00000171195	M5880	22159717			http://matrisome.org	Genes encoding proteins affiliated structurally or functionally to extracellular matrix proteins
279	C2	CP	NABA_ECM_AFFILIATED	MUCL1	118430	ENSG00000172551	MUCL1	118430	ENSG00000172551	M5880	22159717			http://matrisome.org	Genes encoding proteins affiliated structurally or functionally to extracellular matrix proteins
280	C2	CP	NABA_ECM_AFFILIATED	OPRPN	58503	ENSG00000171199	OPRPN	58503	ENSG00000171199	M5880	22159717			http://matrisome.org	Genes encoding proteins affiliated structurally or functionally to extracellular matrix proteins
281	C2	CP	NABA_ECM_AFFILIATED	OVGP1	5016	ENSG00000085465	OVGP1	5016	ENSG00000085465	M5880	22159717			http://matrisome.org	Genes encoding proteins affiliated structurally or functionally to extracellular matrix proteins
282	C2	CP	NABA_ECM_AFFILIATED	PARM1	25849	ENSG00000169116	PARM1	25849	ENSG00000169116	M5880	22159717			http://matrisome.org	Genes encoding proteins affiliated structurally or functionally to extracellular matrix proteins
283	C2	CP	NABA_ECM_AFFILIATED	PLXDC1	57125	ENSG00000161381	PLXDC1	57125	ENSG00000161381	M5880	22159717			http://matrisome.org	Genes encoding proteins affiliated structurally or functionally to extracellular matrix proteins
284	C2	CP	NABA_ECM_AFFILIATED	PLXDC2	84898	ENSG00000120594	PLXDC2	84898	ENSG00000120594	M5880	22159717			http://matrisome.org	Genes encoding proteins affiliated structurally or functionally to extracellular matrix proteins
285	C2	CP	NABA_ECM_AFFILIATED	PLXNA1	5361	ENSG00000114554	PLXNA1	5361	ENSG00000114554	M5880	22159717			http://matrisome.org	Genes encoding proteins affiliated structurally or functionally to extracellular matrix proteins
286	C2	CP	NABA_ECM_AFFILIATED	PLXNA2	5362	ENSG00000076356	PLXNA2	5362	ENSG00000076356	M5880	22159717			http://matrisome.org	Genes encoding proteins affiliated structurally or functionally to extracellular matrix proteins
287	C2	CP	NABA_ECM_AFFILIATED	PLXNA3	55558	ENSG00000130827	PLXNA3	55558	ENSG00000130827	M5880	22159717			http://matrisome.org	Genes encoding proteins affiliated structurally or functionally to extracellular matrix proteins
288	C2	CP	NABA_ECM_AFFILIATED	PLXNA4	91584	ENSG00000221866	PLXNA4	91584	ENSG00000221866	M5880	22159717			http://matrisome.org	Genes encoding proteins affiliated structurally or functionally to extracellular matrix proteins
289	C2	CP	NABA_ECM_AFFILIATED	PLXNB1	5364	ENSG00000164050	PLXNB1	5364	ENSG00000164050	M5880	22159717			http://matrisome.org	Genes encoding proteins affiliated structurally or functionally to extracellular matrix proteins
290	C2	CP	NABA_ECM_AFFILIATED	PLXNB2	23654	ENSG00000196576	PLXNB2	23654	ENSG00000196576	M5880	22159717			http://matrisome.org	Genes encoding proteins affiliated structurally or functionally to extracellular matrix proteins
291	C2	CP	NABA_ECM_AFFILIATED	PLXNB3	5365	ENSG00000198753	PLXNB3	5365	ENSG00000198753	M5880	22159717			http://matrisome.org	Genes encoding proteins affiliated structurally or functionally to extracellular matrix proteins
292	C2	CP	NABA_ECM_AFFILIATED	PLXNC1	10154	ENSG00000136040	PLXNC1	10154	ENSG00000136040	M5880	22159717			http://matrisome.org	Genes encoding proteins affiliated structurally or functionally to extracellular matrix proteins
293	C2	CP	NABA_ECM_AFFILIATED	PLXND1	23129	ENSG00000004399	PLXND1	23129	ENSG00000004399	M5880	22159717			http://matrisome.org	Genes encoding proteins affiliated structurally or functionally to extracellular matrix proteins
294	C2	CP	NABA_ECM_AFFILIATED	REG1A	5967	ENSG00000115386	REG1A	5967	ENSG00000115386	M5880	22159717			http://matrisome.org	Genes encoding proteins affiliated structurally or functionally to extracellular matrix proteins
295	C2	CP	NABA_ECM_AFFILIATED	REG1B	5968	ENSG00000172023	REG1B	5968	ENSG00000172023	M5880	22159717			http://matrisome.org	Genes encoding proteins affiliated structurally or functionally to extracellular matrix proteins
296	C2	CP	NABA_ECM_AFFILIATED	REG3A	5068	ENSG00000172016	REG3A	5068	ENSG00000172016	M5880	22159717			http://matrisome.org	Genes encoding proteins affiliated structurally or functionally to extracellular matrix proteins
297	C2	CP	NABA_ECM_AFFILIATED	REG3G	130120	ENSG00000143954	REG3G	130120	ENSG00000143954	M5880	22159717			http://matrisome.org	Genes encoding proteins affiliated structurally or functionally to extracellular matrix proteins
298	C2	CP	NABA_ECM_AFFILIATED	REG4	83998	ENSG00000134193	REG4	83998	ENSG00000134193	M5880	22159717			http://matrisome.org	Genes encoding proteins affiliated structurally or functionally to extracellular matrix proteins
299	C2	CP	NABA_ECM_AFFILIATED	SDC1	6382	ENSG00000115884	SDC1	6382	ENSG00000115884	M5880	22159717			http://matrisome.org	Genes encoding proteins affiliated structurally or functionally to extracellular matrix proteins
300	C2	CP	NABA_ECM_AFFILIATED	SDC2	6383	ENSG00000169439	SDC2	6383	ENSG00000169439	M5880	22159717			http://matrisome.org	Genes encoding proteins affiliated structurally or functionally to extracellular matrix proteins
301	C2	CP	NABA_ECM_AFFILIATED	SDC3	9672	ENSG00000162512	SDC3	9672	ENSG00000162512	M5880	22159717			http://matrisome.org	Genes encoding proteins affiliated structurally or functionally to extracellular matrix proteins
302	C2	CP	NABA_ECM_AFFILIATED	SDC4	6385	ENSG00000124145	SDC4	6385	ENSG00000124145	M5880	22159717			http://matrisome.org	Genes encoding proteins affiliated structurally or functionally to extracellular matrix proteins
303	C2	CP	NABA_ECM_AFFILIATED	SEMA3A	10371	ENSG00000075213	SEMA3A	10371	ENSG00000075213	M5880	22159717			http://matrisome.org	Genes encoding proteins affiliated structurally or functionally to extracellular matrix proteins
304	C2	CP	NABA_ECM_AFFILIATED	SEMA3B	7869	ENSG00000012171	SEMA3B	7869	ENSG00000012171	M5880	22159717			http://matrisome.org	Genes encoding proteins affiliated structurally or functionally to extracellular matrix proteins
305	C2	CP	NABA_ECM_AFFILIATED	SEMA3C	10512	ENSG00000075223	SEMA3C	10512	ENSG00000075223	M5880	22159717			http://matrisome.org	Genes encoding proteins affiliated structurally or functionally to extracellular matrix proteins
306	C2	CP	NABA_ECM_AFFILIATED	SEMA3D	223117	ENSG00000153993	SEMA3D	223117	ENSG00000153993	M5880	22159717			http://matrisome.org	Genes encoding proteins affiliated structurally or functionally to extracellular matrix proteins
307	C2	CP	NABA_ECM_AFFILIATED	SEMA3E	9723	ENSG00000170381	SEMA3E	9723	ENSG00000170381	M5880	22159717			http://matrisome.org	Genes encoding proteins affiliated structurally or functionally to extracellular matrix proteins
308	C2	CP	NABA_ECM_AFFILIATED	SEMA3F	6405	ENSG00000001617	SEMA3F	6405	ENSG00000001617	M5880	22159717			http://matrisome.org	Genes encoding proteins affiliated structurally or functionally to extracellular matrix proteins
309	C2	CP	NABA_ECM_AFFILIATED	SEMA3G	56920	ENSG00000010319	SEMA3G	56920	ENSG00000010319	M5880	22159717			http://matrisome.org	Genes encoding proteins affiliated structurally or functionally to extracellular matrix proteins
310	C2	CP	NABA_ECM_AFFILIATED	SEMA4A	64218	ENSG00000196189	SEMA4A	64218	ENSG00000196189	M5880	22159717			http://matrisome.org	Genes encoding proteins affiliated structurally or functionally to extracellular matrix proteins
311	C2	CP	NABA_ECM_AFFILIATED	SEMA4B	10509	ENSG00000185033	SEMA4B	10509	ENSG00000185033	M5880	22159717			http://matrisome.org	Genes encoding proteins affiliated structurally or functionally to extracellular matrix proteins
312	C2	CP	NABA_ECM_AFFILIATED	SEMA4C	54910	ENSG00000168758	SEMA4C	54910	ENSG00000168758	M5880	22159717			http://matrisome.org	Genes encoding proteins affiliated structurally or functionally to extracellular matrix proteins
313	C2	CP	NABA_ECM_AFFILIATED	SEMA4D	10507	ENSG00000187764	SEMA4D	10507	ENSG00000187764	M5880	22159717			http://matrisome.org	Genes encoding proteins affiliated structurally or functionally to extracellular matrix proteins
314	C2	CP	NABA_ECM_AFFILIATED	SEMA4F	10505	ENSG00000135622	SEMA4F	10505	ENSG00000135622	M5880	22159717			http://matrisome.org	Genes encoding proteins affiliated structurally or functionally to extracellular matrix proteins
315	C2	CP	NABA_ECM_AFFILIATED	SEMA4G	57715	ENSG00000095539	SEMA4G	57715	ENSG00000095539	M5880	22159717			http://matrisome.org	Genes encoding proteins affiliated structurally or functionally to extracellular matrix proteins
316	C2	CP	NABA_ECM_AFFILIATED	SEMA5A	9037	ENSG00000112902	SEMA5A	9037	ENSG00000112902	M5880	22159717			http://matrisome.org	Genes encoding proteins affiliated structurally or functionally to extracellular matrix proteins
317	C2	CP	NABA_ECM_AFFILIATED	SEMA5B	54437	ENSG00000082684	SEMA5B	54437	ENSG00000082684	M5880	22159717			http://matrisome.org	Genes encoding proteins affiliated structurally or functionally to extracellular matrix proteins
318	C2	CP	NABA_ECM_AFFILIATED	SEMA6A	57556	ENSG00000092421	SEMA6A	57556	ENSG00000092421	M5880	22159717			http://matrisome.org	Genes encoding proteins affiliated structurally or functionally to extracellular matrix proteins
319	C2	CP	NABA_ECM_AFFILIATED	SEMA6B	10501	ENSG00000167680	SEMA6B	10501	ENSG00000167680	M5880	22159717			http://matrisome.org	Genes encoding proteins affiliated structurally or functionally to extracellular matrix proteins
320	C2	CP	NABA_ECM_AFFILIATED	SEMA6C	10500	ENSG00000143434	SEMA6C	10500	ENSG00000143434	M5880	22159717			http://matrisome.org	Genes encoding proteins affiliated structurally or functionally to extracellular matrix proteins
321	C2	CP	NABA_ECM_AFFILIATED	SEMA6D	80031	ENSG00000137872	SEMA6D	80031	ENSG00000137872	M5880	22159717			http://matrisome.org	Genes encoding proteins affiliated structurally or functionally to extracellular matrix proteins
322	C2	CP	NABA_ECM_AFFILIATED	SEMA7A	8482	ENSG00000138623	SEMA7A	8482	ENSG00000138623	M5880	22159717			http://matrisome.org	Genes encoding proteins affiliated structurally or functionally to extracellular matrix proteins
323	C2	CP	NABA_ECM_AFFILIATED	SEMA7A	8482	ENSG00000288455	SEMA7A	8482	ENSG00000288455	M5880	22159717			http://matrisome.org	Genes encoding proteins affiliated structurally or functionally to extracellular matrix proteins
324	C2	CP	NABA_ECM_AFFILIATED	SFTA2	389376	ENSG00000196260	SFTA2	389376	ENSG00000196260	M5880	22159717			http://matrisome.org	Genes encoding proteins affiliated structurally or functionally to extracellular matrix proteins
325	C2	CP	NABA_ECM_AFFILIATED	SFTA2	389376	ENSG00000206363	SFTA2	389376	ENSG00000206363	M5880	22159717			http://matrisome.org	Genes encoding proteins affiliated structurally or functionally to extracellular matrix proteins
326	C2	CP	NABA_ECM_AFFILIATED	SFTA2	389376	ENSG00000206465	SFTA2	389376	ENSG00000206465	M5880	22159717			http://matrisome.org	Genes encoding proteins affiliated structurally or functionally to extracellular matrix proteins
327	C2	CP	NABA_ECM_AFFILIATED	SFTA2	389376	ENSG00000224246	SFTA2	389376	ENSG00000224246	M5880	22159717			http://matrisome.org	Genes encoding proteins affiliated structurally or functionally to extracellular matrix proteins
328	C2	CP	NABA_ECM_AFFILIATED	SFTA2	389376	ENSG00000225454	SFTA2	389376	ENSG00000225454	M5880	22159717			http://matrisome.org	Genes encoding proteins affiliated structurally or functionally to extracellular matrix proteins
329	C2	CP	NABA_ECM_AFFILIATED	SFTA2	389376	ENSG00000230072	SFTA2	389376	ENSG00000230072	M5880	22159717			http://matrisome.org	Genes encoding proteins affiliated structurally or functionally to extracellular matrix proteins
330	C2	CP	NABA_ECM_AFFILIATED	SFTA2	389376	ENSG00000237814	SFTA2	389376	ENSG00000237814	M5880	22159717			http://matrisome.org	Genes encoding proteins affiliated structurally or functionally to extracellular matrix proteins
331	C2	CP	NABA_ECM_AFFILIATED	SFTA3	253970	ENSG00000229415	SFTA3	253970	ENSG00000229415	M5880	22159717			http://matrisome.org	Genes encoding proteins affiliated structurally or functionally to extracellular matrix proteins
332	C2	CP	NABA_ECM_AFFILIATED	SFTA3	253970	ENSG00000257520	SFTA3	253970	ENSG00000257520	M5880	22159717			http://matrisome.org	Genes encoding proteins affiliated structurally or functionally to extracellular matrix proteins
333	C2	CP	NABA_ECM_AFFILIATED	SFTPA1	653509	ENSG00000122852	SFTPA1	653509	ENSG00000122852	M5880	22159717			http://matrisome.org	Genes encoding proteins affiliated structurally or functionally to extracellular matrix proteins
334	C2	CP	NABA_ECM_AFFILIATED	SFTPA2	729238	ENSG00000185303	SFTPA2	729238	ENSG00000185303	M5880	22159717			http://matrisome.org	Genes encoding proteins affiliated structurally or functionally to extracellular matrix proteins
335	C2	CP	NABA_ECM_AFFILIATED	SFTPB	6439	ENSG00000168878	SFTPB	6439	ENSG00000168878	M5880	22159717			http://matrisome.org	Genes encoding proteins affiliated structurally or functionally to extracellular matrix proteins
336	C2	CP	NABA_ECM_AFFILIATED	SFTPC	6440	ENSG00000168484	SFTPC	6440	ENSG00000168484	M5880	22159717			http://matrisome.org	Genes encoding proteins affiliated structurally or functionally to extracellular matrix proteins
337	C2	CP	NABA_ECM_AFFILIATED	SFTPD	6441	ENSG00000133661	SFTPD	6441	ENSG00000133661	M5880	22159717			http://matrisome.org	Genes encoding proteins affiliated structurally or functionally to extracellular matrix proteins
338	C2	CP	NABA_ECM_GLYCOPROTEINS	ABI3BP	25890	ENSG00000154175	ABI3BP	25890	ENSG00000154175	M3008	22159717			http://matrisome.org	Genes encoding structural ECM glycoproteins
339	C2	CP	NABA_ECM_GLYCOPROTEINS	ADIPOQ	9370	ENSG00000181092	ADIPOQ	9370	ENSG00000181092	M3008	22159717			http://matrisome.org	Genes encoding structural ECM glycoproteins
340	C2	CP	NABA_ECM_GLYCOPROTEINS	AEBP1	165	ENSG00000106624	AEBP1	165	ENSG00000106624	M3008	22159717			http://matrisome.org	Genes encoding structural ECM glycoproteins
341	C2	CP	NABA_ECM_GLYCOPROTEINS	AGRN	375790	ENSG00000188157	AGRN	375790	ENSG00000188157	M3008	22159717			http://matrisome.org	Genes encoding structural ECM glycoproteins
342	C2	CP	NABA_ECM_GLYCOPROTEINS	AMBN	258	ENSG00000178522	AMBN	258	ENSG00000178522	M3008	22159717			http://matrisome.org	Genes encoding structural ECM glycoproteins
343	C2	CP	NABA_ECM_GLYCOPROTEINS	AMELX	265	ENSG00000125363	AMELX	265	ENSG00000125363	M3008	22159717			http://matrisome.org	Genes encoding structural ECM glycoproteins
344	C2	CP	NABA_ECM_GLYCOPROTEINS	AMELY	266	ENSG00000099721	AMELY	266	ENSG00000099721	M3008	22159717			http://matrisome.org	Genes encoding structural ECM glycoproteins
345	C2	CP	NABA_ECM_GLYCOPROTEINS	ANOS1	3730	ENSG00000011201	ANOS1	3730	ENSG00000011201	M3008	22159717			http://matrisome.org	Genes encoding structural ECM glycoproteins
346	C2	CP	NABA_ECM_GLYCOPROTEINS	BGLAP	632	ENSG00000242252	BGLAP	632	ENSG00000242252	M3008	22159717			http://matrisome.org	Genes encoding structural ECM glycoproteins
347	C2	CP	NABA_ECM_GLYCOPROTEINS	BMPER	168667	ENSG00000164619	BMPER	168667	ENSG00000164619	M3008	22159717			http://matrisome.org	Genes encoding structural ECM glycoproteins
348	C2	CP	NABA_ECM_GLYCOPROTEINS	BSPH1	100131137	ENSG00000188334	BSPH1	100131137	ENSG00000188334	M3008	22159717			http://matrisome.org	Genes encoding structural ECM glycoproteins
349	C2	CP	NABA_ECM_GLYCOPROTEINS	CCN1	3491	ENSG00000142871	CCN1	3491	ENSG00000142871	M3008	22159717			http://matrisome.org	Genes encoding structural ECM glycoproteins
350	C2	CP	NABA_ECM_GLYCOPROTEINS	CCN2	1490	ENSG00000118523	CCN2	1490	ENSG00000118523	M3008	22159717			http://matrisome.org	Genes encoding structural ECM glycoproteins
351	C2	CP	NABA_ECM_GLYCOPROTEINS	CCN3	4856	ENSG00000136999	CCN3	4856	ENSG00000136999	M3008	22159717			http://matrisome.org	Genes encoding structural ECM glycoproteins
352	C2	CP	NABA_ECM_GLYCOPROTEINS	CCN4	8840	ENSG00000104415	CCN4	8840	ENSG00000104415	M3008	22159717			http://matrisome.org	Genes encoding structural ECM glycoproteins
353	C2	CP	NABA_ECM_GLYCOPROTEINS	CCN5	8839	ENSG00000064205	CCN5	8839	ENSG00000064205	M3008	22159717			http://matrisome.org	Genes encoding structural ECM glycoproteins
354	C2	CP	NABA_ECM_GLYCOPROTEINS	CCN6	8838	ENSG00000112761	CCN6	8838	ENSG00000112761	M3008	22159717			http://matrisome.org	Genes encoding structural ECM glycoproteins
355	C2	CP	NABA_ECM_GLYCOPROTEINS	CDCP2	200008	ENSG00000157211	CDCP2	200008	ENSG00000157211	M3008	22159717			http://matrisome.org	Genes encoding structural ECM glycoproteins
356	C2	CP	NABA_ECM_GLYCOPROTEINS	CILP	8483	ENSG00000138615	CILP	8483	ENSG00000138615	M3008	22159717			http://matrisome.org	Genes encoding structural ECM glycoproteins
357	C2	CP	NABA_ECM_GLYCOPROTEINS	CILP2	148113	ENSG00000160161	CILP2	148113	ENSG00000160161	M3008	22159717			http://matrisome.org	Genes encoding structural ECM glycoproteins
358	C2	CP	NABA_ECM_GLYCOPROTEINS	COCH	1690	ENSG00000100473	COCH	1690	ENSG00000100473	M3008	22159717			http://matrisome.org	Genes encoding structural ECM glycoproteins
359	C2	CP	NABA_ECM_GLYCOPROTEINS	COLQ	8292	ENSG00000206561	COLQ	8292	ENSG00000206561	M3008	22159717			http://matrisome.org	Genes encoding structural ECM glycoproteins
360	C2	CP	NABA_ECM_GLYCOPROTEINS	COMP	1311	ENSG00000105664	COMP	1311	ENSG00000105664	M3008	22159717			http://matrisome.org	Genes encoding structural ECM glycoproteins
361	C2	CP	NABA_ECM_GLYCOPROTEINS	CRELD1	78987	ENSG00000163703	CRELD1	78987	ENSG00000163703	M3008	22159717			http://matrisome.org	Genes encoding structural ECM glycoproteins
362	C2	CP	NABA_ECM_GLYCOPROTEINS	CRELD2	79174	ENSG00000184164	CRELD2	79174	ENSG00000184164	M3008	22159717			http://matrisome.org	Genes encoding structural ECM glycoproteins
363	C2	CP	NABA_ECM_GLYCOPROTEINS	CRIM1	51232	ENSG00000150938	CRIM1	51232	ENSG00000150938	M3008	22159717			http://matrisome.org	Genes encoding structural ECM glycoproteins
364	C2	CP	NABA_ECM_GLYCOPROTEINS	CRIM1	51232	ENSG00000277354	CRIM1	51232	ENSG00000277354	M3008	22159717			http://matrisome.org	Genes encoding structural ECM glycoproteins
365	C2	CP	NABA_ECM_GLYCOPROTEINS	CRISPLD1	83690	ENSG00000121005	CRISPLD1	83690	ENSG00000121005	M3008	22159717			http://matrisome.org	Genes encoding structural ECM glycoproteins
366	C2	CP	NABA_ECM_GLYCOPROTEINS	CRISPLD2	83716	ENSG00000103196	CRISPLD2	83716	ENSG00000103196	M3008	22159717			http://matrisome.org	Genes encoding structural ECM glycoproteins
367	C2	CP	NABA_ECM_GLYCOPROTEINS	CTHRC1	115908	ENSG00000164932	CTHRC1	115908	ENSG00000164932	M3008	22159717			http://matrisome.org	Genes encoding structural ECM glycoproteins
368	C2	CP	NABA_ECM_GLYCOPROTEINS	DMBT1	1755	ENSG00000187908	DMBT1	1755	ENSG00000187908	M3008	22159717			http://matrisome.org	Genes encoding structural ECM glycoproteins
369	C2	CP	NABA_ECM_GLYCOPROTEINS	DMP1	1758	ENSG00000152592	DMP1	1758	ENSG00000152592	M3008	22159717			http://matrisome.org	Genes encoding structural ECM glycoproteins
370	C2	CP	NABA_ECM_GLYCOPROTEINS	DPT	1805	ENSG00000143196	DPT	1805	ENSG00000143196	M3008	22159717			http://matrisome.org	Genes encoding structural ECM glycoproteins
371	C2	CP	NABA_ECM_GLYCOPROTEINS	DSPP	1834	ENSG00000152591	DSPP	1834	ENSG00000152591	M3008	22159717			http://matrisome.org	Genes encoding structural ECM glycoproteins
372	C2	CP	NABA_ECM_GLYCOPROTEINS	ECM1	1893	ENSG00000143369	ECM1	1893	ENSG00000143369	M3008	22159717			http://matrisome.org	Genes encoding structural ECM glycoproteins
373	C2	CP	NABA_ECM_GLYCOPROTEINS	ECM2	1842	ENSG00000106823	ECM2	1842	ENSG00000106823	M3008	22159717			http://matrisome.org	Genes encoding structural ECM glycoproteins
374	C2	CP	NABA_ECM_GLYCOPROTEINS	EDIL3	10085	ENSG00000164176	EDIL3	10085	ENSG00000164176	M3008	22159717			http://matrisome.org	Genes encoding structural ECM glycoproteins
375	C2	CP	NABA_ECM_GLYCOPROTEINS	EFEMP1	2202	ENSG00000115380	EFEMP1	2202	ENSG00000115380	M3008	22159717			http://matrisome.org	Genes encoding structural ECM glycoproteins
376	C2	CP	NABA_ECM_GLYCOPROTEINS	EFEMP2	30008	ENSG00000172638	EFEMP2	30008	ENSG00000172638	M3008	22159717			http://matrisome.org	Genes encoding structural ECM glycoproteins
377	C2	CP	NABA_ECM_GLYCOPROTEINS	EGFLAM	133584	ENSG00000164318	EGFLAM	133584	ENSG00000164318	M3008	22159717			http://matrisome.org	Genes encoding structural ECM glycoproteins
378	C2	CP	NABA_ECM_GLYCOPROTEINS	ELN	2006	ENSG00000049540	ELN	2006	ENSG00000049540	M3008	22159717			http://matrisome.org	Genes encoding structural ECM glycoproteins
379	C2	CP	NABA_ECM_GLYCOPROTEINS	ELSPBP1	64100	ENSG00000169393	ELSPBP1	64100	ENSG00000169393	M3008	22159717			http://matrisome.org	Genes encoding structural ECM glycoproteins
380	C2	CP	NABA_ECM_GLYCOPROTEINS	EMID1	129080	ENSG00000186998	EMID1	129080	ENSG00000186998	M3008	22159717			http://matrisome.org	Genes encoding structural ECM glycoproteins
381	C2	CP	NABA_ECM_GLYCOPROTEINS	EMILIN1	11117	ENSG00000138080	EMILIN1	11117	ENSG00000138080	M3008	22159717			http://matrisome.org	Genes encoding structural ECM glycoproteins
382	C2	CP	NABA_ECM_GLYCOPROTEINS	EMILIN2	84034	ENSG00000132205	EMILIN2	84034	ENSG00000132205	M3008	22159717			http://matrisome.org	Genes encoding structural ECM glycoproteins
383	C2	CP	NABA_ECM_GLYCOPROTEINS	EMILIN3	90187	ENSG00000183798	EMILIN3	90187	ENSG00000183798	M3008	22159717			http://matrisome.org	Genes encoding structural ECM glycoproteins
384	C2	CP	NABA_ECM_GLYCOPROTEINS	EYS	346007	ENSG00000188107	EYS	346007	ENSG00000188107	M3008	22159717			http://matrisome.org	Genes encoding structural ECM glycoproteins
385	C2	CP	NABA_ECM_GLYCOPROTEINS	FBLN1	2192	ENSG00000077942	FBLN1	2192	ENSG00000077942	M3008	22159717			http://matrisome.org	Genes encoding structural ECM glycoproteins
386	C2	CP	NABA_ECM_GLYCOPROTEINS	FBLN2	2199	ENSG00000163520	FBLN2	2199	ENSG00000163520	M3008	22159717			http://matrisome.org	Genes encoding structural ECM glycoproteins
387	C2	CP	NABA_ECM_GLYCOPROTEINS	FBLN5	10516	ENSG00000140092	FBLN5	10516	ENSG00000140092	M3008	22159717			http://matrisome.org	Genes encoding structural ECM glycoproteins
388	C2	CP	NABA_ECM_GLYCOPROTEINS	FBLN7	129804	ENSG00000144152	FBLN7	129804	ENSG00000144152	M3008	22159717			http://matrisome.org	Genes encoding structural ECM glycoproteins
389	C2	CP	NABA_ECM_GLYCOPROTEINS	FBN1	2200	ENSG00000166147	FBN1	2200	ENSG00000166147	M3008	22159717			http://matrisome.org	Genes encoding structural ECM glycoproteins
390	C2	CP	NABA_ECM_GLYCOPROTEINS	FBN2	2201	ENSG00000138829	FBN2	2201	ENSG00000138829	M3008	22159717			http://matrisome.org	Genes encoding structural ECM glycoproteins
391	C2	CP	NABA_ECM_GLYCOPROTEINS	FBN3	84467	ENSG00000142449	FBN3	84467	ENSG00000142449	M3008	22159717			http://matrisome.org	Genes encoding structural ECM glycoproteins
392	C2	CP	NABA_ECM_GLYCOPROTEINS	FGA	2243	ENSG00000171560	FGA	2243	ENSG00000171560	M3008	22159717			http://matrisome.org	Genes encoding structural ECM glycoproteins
393	C2	CP	NABA_ECM_GLYCOPROTEINS	FGB	2244	ENSG00000171564	FGB	2244	ENSG00000171564	M3008	22159717			http://matrisome.org	Genes encoding structural ECM glycoproteins
394	C2	CP	NABA_ECM_GLYCOPROTEINS	FGG	2266	ENSG00000171557	FGG	2266	ENSG00000171557	M3008	22159717			http://matrisome.org	Genes encoding structural ECM glycoproteins
395	C2	CP	NABA_ECM_GLYCOPROTEINS	FGL1	2267	ENSG00000104760	FGL1	2267	ENSG00000104760	M3008	22159717			http://matrisome.org	Genes encoding structural ECM glycoproteins
396	C2	CP	NABA_ECM_GLYCOPROTEINS	FGL2	10875	ENSG00000127951	FGL2	10875	ENSG00000127951	M3008	22159717			http://matrisome.org	Genes encoding structural ECM glycoproteins
397	C2	CP	NABA_ECM_GLYCOPROTEINS	FN1	2335	ENSG00000115414	FN1	2335	ENSG00000115414	M3008	22159717			http://matrisome.org	Genes encoding structural ECM glycoproteins
398	C2	CP	NABA_ECM_GLYCOPROTEINS	FNDC1	84624	ENSG00000164694	FNDC1	84624	ENSG00000164694	M3008	22159717			http://matrisome.org	Genes encoding structural ECM glycoproteins
399	C2	CP	NABA_ECM_GLYCOPROTEINS	FNDC7	163479	ENSG00000143107	FNDC7	163479	ENSG00000143107	M3008	22159717			http://matrisome.org	Genes encoding structural ECM glycoproteins
400	C2	CP	NABA_ECM_GLYCOPROTEINS	FNDC8	54752	ENSG00000073598	FNDC8	54752	ENSG00000073598	M3008	22159717			http://matrisome.org	Genes encoding structural ECM glycoproteins
401	C2	CP	NABA_ECM_GLYCOPROTEINS	FRAS1	80144	ENSG00000138759	FRAS1	80144	ENSG00000138759	M3008	22159717			http://matrisome.org	Genes encoding structural ECM glycoproteins
402	C2	CP	NABA_ECM_GLYCOPROTEINS	GAS6	2621	ENSG00000183087	GAS6	2621	ENSG00000183087	M3008	22159717			http://matrisome.org	Genes encoding structural ECM glycoproteins
403	C2	CP	NABA_ECM_GLYCOPROTEINS	GLDN	342035	ENSG00000186417	GLDN	342035	ENSG00000186417	M3008	22159717			http://matrisome.org	Genes encoding structural ECM glycoproteins
404	C2	CP	NABA_ECM_GLYCOPROTEINS	HMCN1	83872	ENSG00000143341	HMCN1	83872	ENSG00000143341	M3008	22159717			http://matrisome.org	Genes encoding structural ECM glycoproteins
405	C2	CP	NABA_ECM_GLYCOPROTEINS	HMCN2	256158	ENSG00000148357	HMCN2	256158	ENSG00000148357	M3008	22159717			http://matrisome.org	Genes encoding structural ECM glycoproteins
406	C2	CP	NABA_ECM_GLYCOPROTEINS	IBSP	3381	ENSG00000029559	IBSP	3381	ENSG00000029559	M3008	22159717			http://matrisome.org	Genes encoding structural ECM glycoproteins
407	C2	CP	NABA_ECM_GLYCOPROTEINS	IGFALS	3483	ENSG00000099769	IGFALS	3483	ENSG00000099769	M3008	22159717			http://matrisome.org	Genes encoding structural ECM glycoproteins
408	C2	CP	NABA_ECM_GLYCOPROTEINS	IGFBP1	3484	ENSG00000146678	IGFBP1	3484	ENSG00000146678	M3008	22159717			http://matrisome.org	Genes encoding structural ECM glycoproteins
409	C2	CP	NABA_ECM_GLYCOPROTEINS	IGFBP2	3485	ENSG00000115457	IGFBP2	3485	ENSG00000115457	M3008	22159717			http://matrisome.org	Genes encoding structural ECM glycoproteins
410	C2	CP	NABA_ECM_GLYCOPROTEINS	IGFBP3	3486	ENSG00000146674	IGFBP3	3486	ENSG00000146674	M3008	22159717			http://matrisome.org	Genes encoding structural ECM glycoproteins
411	C2	CP	NABA_ECM_GLYCOPROTEINS	IGFBP4	3487	ENSG00000141753	IGFBP4	3487	ENSG00000141753	M3008	22159717			http://matrisome.org	Genes encoding structural ECM glycoproteins
412	C2	CP	NABA_ECM_GLYCOPROTEINS	IGFBP5	3488	ENSG00000115461	IGFBP5	3488	ENSG00000115461	M3008	22159717			http://matrisome.org	Genes encoding structural ECM glycoproteins
413	C2	CP	NABA_ECM_GLYCOPROTEINS	IGFBP6	3489	ENSG00000167779	IGFBP6	3489	ENSG00000167779	M3008	22159717			http://matrisome.org	Genes encoding structural ECM glycoproteins
414	C2	CP	NABA_ECM_GLYCOPROTEINS	IGFBP7	3490	ENSG00000163453	IGFBP7	3490	ENSG00000163453	M3008	22159717			http://matrisome.org	Genes encoding structural ECM glycoproteins
415	C2	CP	NABA_ECM_GLYCOPROTEINS	IGFBPL1	347252	ENSG00000137142	IGFBPL1	347252	ENSG00000137142	M3008	22159717			http://matrisome.org	Genes encoding structural ECM glycoproteins
416	C2	CP	NABA_ECM_GLYCOPROTEINS	IGSF10	285313	ENSG00000152580	IGSF10	285313	ENSG00000152580	M3008	22159717			http://matrisome.org	Genes encoding structural ECM glycoproteins
417	C2	CP	NABA_ECM_GLYCOPROTEINS	INTS14	81556	ENSG00000138614	INTS14	81556	ENSG00000138614	M3008	22159717			http://matrisome.org	Genes encoding structural ECM glycoproteins
418	C2	CP	NABA_ECM_GLYCOPROTEINS	INTS6L	203522	ENSG00000165359	INTS6L	203522	ENSG00000165359	M3008	22159717			http://matrisome.org	Genes encoding structural ECM glycoproteins
419	C2	CP	NABA_ECM_GLYCOPROTEINS	INTS6L	203522	ENSG00000268630	INTS6L	203522	ENSG00000268630	M3008	22159717			http://matrisome.org	Genes encoding structural ECM glycoproteins
420	C2	CP	NABA_ECM_GLYCOPROTEINS	KCP	375616	ENSG00000135253	KCP	375616	ENSG00000135253	M3008	22159717			http://matrisome.org	Genes encoding structural ECM glycoproteins
421	C2	CP	NABA_ECM_GLYCOPROTEINS	LAMA1	284217	ENSG00000101680	LAMA1	284217	ENSG00000101680	M3008	22159717			http://matrisome.org	Genes encoding structural ECM glycoproteins
422	C2	CP	NABA_ECM_GLYCOPROTEINS	LAMA2	3908	ENSG00000196569	LAMA2	3908	ENSG00000196569	M3008	22159717			http://matrisome.org	Genes encoding structural ECM glycoproteins
423	C2	CP	NABA_ECM_GLYCOPROTEINS	LAMA3	3909	ENSG00000053747	LAMA3	3909	ENSG00000053747	M3008	22159717			http://matrisome.org	Genes encoding structural ECM glycoproteins
424	C2	CP	NABA_ECM_GLYCOPROTEINS	LAMA4	3910	ENSG00000112769	LAMA4	3910	ENSG00000112769	M3008	22159717			http://matrisome.org	Genes encoding structural ECM glycoproteins
425	C2	CP	NABA_ECM_GLYCOPROTEINS	LAMA5	3911	ENSG00000130702	LAMA5	3911	ENSG00000130702	M3008	22159717			http://matrisome.org	Genes encoding structural ECM glycoproteins
426	C2	CP	NABA_ECM_GLYCOPROTEINS	LAMB1	3912	ENSG00000091136	LAMB1	3912	ENSG00000091136	M3008	22159717			http://matrisome.org	Genes encoding structural ECM glycoproteins
427	C2	CP	NABA_ECM_GLYCOPROTEINS	LAMB2	3913	ENSG00000172037	LAMB2	3913	ENSG00000172037	M3008	22159717			http://matrisome.org	Genes encoding structural ECM glycoproteins
428	C2	CP	NABA_ECM_GLYCOPROTEINS	LAMB3	3914	ENSG00000196878	LAMB3	3914	ENSG00000196878	M3008	22159717			http://matrisome.org	Genes encoding structural ECM glycoproteins
429	C2	CP	NABA_ECM_GLYCOPROTEINS	LAMB4	22798	ENSG00000091128	LAMB4	22798	ENSG00000091128	M3008	22159717			http://matrisome.org	Genes encoding structural ECM glycoproteins
430	C2	CP	NABA_ECM_GLYCOPROTEINS	LAMC1	3915	ENSG00000135862	LAMC1	3915	ENSG00000135862	M3008	22159717			http://matrisome.org	Genes encoding structural ECM glycoproteins
431	C2	CP	NABA_ECM_GLYCOPROTEINS	LAMC2	3918	ENSG00000058085	LAMC2	3918	ENSG00000058085	M3008	22159717			http://matrisome.org	Genes encoding structural ECM glycoproteins
432	C2	CP	NABA_ECM_GLYCOPROTEINS	LAMC3	10319	ENSG00000050555	LAMC3	10319	ENSG00000050555	M3008	22159717			http://matrisome.org	Genes encoding structural ECM glycoproteins
433	C2	CP	NABA_ECM_GLYCOPROTEINS	LGI1	9211	ENSG00000108231	LGI1	9211	ENSG00000108231	M3008	22159717			http://matrisome.org	Genes encoding structural ECM glycoproteins
434	C2	CP	NABA_ECM_GLYCOPROTEINS	LGI2	55203	ENSG00000153012	LGI2	55203	ENSG00000153012	M3008	22159717			http://matrisome.org	Genes encoding structural ECM glycoproteins
435	C2	CP	NABA_ECM_GLYCOPROTEINS	LGI3	203190	ENSG00000168481	LGI3	203190	ENSG00000168481	M3008	22159717			http://matrisome.org	Genes encoding structural ECM glycoproteins
436	C2	CP	NABA_ECM_GLYCOPROTEINS	LGI4	163175	ENSG00000153902	LGI4	163175	ENSG00000153902	M3008	22159717			http://matrisome.org	Genes encoding structural ECM glycoproteins
437	C2	CP	NABA_ECM_GLYCOPROTEINS	LRG1	116844	ENSG00000171236	LRG1	116844	ENSG00000171236	M3008	22159717			http://matrisome.org	Genes encoding structural ECM glycoproteins
438	C2	CP	NABA_ECM_GLYCOPROTEINS	LTBP1	4052	ENSG00000049323	LTBP1	4052	ENSG00000049323	M3008	22159717			http://matrisome.org	Genes encoding structural ECM glycoproteins
439	C2	CP	NABA_ECM_GLYCOPROTEINS	LTBP2	4053	ENSG00000119681	LTBP2	4053	ENSG00000119681	M3008	22159717			http://matrisome.org	Genes encoding structural ECM glycoproteins
440	C2	CP	NABA_ECM_GLYCOPROTEINS	LTBP3	4054	ENSG00000168056	LTBP3	4054	ENSG00000168056	M3008	22159717			http://matrisome.org	Genes encoding structural ECM glycoproteins
441	C2	CP	NABA_ECM_GLYCOPROTEINS	LTBP4	8425	ENSG00000090006	LTBP4	8425	ENSG00000090006	M3008	22159717			http://matrisome.org	Genes encoding structural ECM glycoproteins
442	C2	CP	NABA_ECM_GLYCOPROTEINS	MATN1	4146	ENSG00000162510	MATN1	4146	ENSG00000162510	M3008	22159717			http://matrisome.org	Genes encoding structural ECM glycoproteins
443	C2	CP	NABA_ECM_GLYCOPROTEINS	MATN2	4147	ENSG00000132561	MATN2	4147	ENSG00000132561	M3008	22159717			http://matrisome.org	Genes encoding structural ECM glycoproteins
444	C2	CP	NABA_ECM_GLYCOPROTEINS	MATN3	4148	ENSG00000132031	MATN3	4148	ENSG00000132031	M3008	22159717			http://matrisome.org	Genes encoding structural ECM glycoproteins
445	C2	CP	NABA_ECM_GLYCOPROTEINS	MATN4	8785	ENSG00000124159	MATN4	8785	ENSG00000124159	M3008	22159717			http://matrisome.org	Genes encoding structural ECM glycoproteins
446	C2	CP	NABA_ECM_GLYCOPROTEINS	MEPE	56955	ENSG00000152595	MEPE	56955	ENSG00000152595	M3008	22159717			http://matrisome.org	Genes encoding structural ECM glycoproteins
447	C2	CP	NABA_ECM_GLYCOPROTEINS	MFAP1	4236	ENSG00000140259	MFAP1	4236	ENSG00000140259	M3008	22159717			http://matrisome.org	Genes encoding structural ECM glycoproteins
448	C2	CP	NABA_ECM_GLYCOPROTEINS	MFAP2	4237	ENSG00000117122	MFAP2	4237	ENSG00000117122	M3008	22159717			http://matrisome.org	Genes encoding structural ECM glycoproteins
449	C2	CP	NABA_ECM_GLYCOPROTEINS	MFAP3	4238	ENSG00000037749	MFAP3	4238	ENSG00000037749	M3008	22159717			http://matrisome.org	Genes encoding structural ECM glycoproteins
450	C2	CP	NABA_ECM_GLYCOPROTEINS	MFAP4	4239	ENSG00000166482	MFAP4	4239	ENSG00000166482	M3008	22159717			http://matrisome.org	Genes encoding structural ECM glycoproteins
451	C2	CP	NABA_ECM_GLYCOPROTEINS	MFAP5	8076	ENSG00000197614	MFAP5	8076	ENSG00000197614	M3008	22159717			http://matrisome.org	Genes encoding structural ECM glycoproteins
452	C2	CP	NABA_ECM_GLYCOPROTEINS	MFGE8	4240	ENSG00000140545	MFGE8	4240	ENSG00000140545	M3008	22159717			http://matrisome.org	Genes encoding structural ECM glycoproteins
453	C2	CP	NABA_ECM_GLYCOPROTEINS	MGP	4256	ENSG00000111341	MGP	4256	ENSG00000111341	M3008	22159717			http://matrisome.org	Genes encoding structural ECM glycoproteins
454	C2	CP	NABA_ECM_GLYCOPROTEINS	MMRN1	22915	ENSG00000138722	MMRN1	22915	ENSG00000138722	M3008	22159717			http://matrisome.org	Genes encoding structural ECM glycoproteins
455	C2	CP	NABA_ECM_GLYCOPROTEINS	MMRN2	79812	ENSG00000173269	MMRN2	79812	ENSG00000173269	M3008	22159717			http://matrisome.org	Genes encoding structural ECM glycoproteins
456	C2	CP	NABA_ECM_GLYCOPROTEINS	MXRA5	25878	ENSG00000101825	MXRA5	25878	ENSG00000101825	M3008	22159717			http://matrisome.org	Genes encoding structural ECM glycoproteins
457	C2	CP	NABA_ECM_GLYCOPROTEINS	NDNF	79625	ENSG00000173376	NDNF	79625	ENSG00000173376	M3008	22159717			http://matrisome.org	Genes encoding structural ECM glycoproteins
458	C2	CP	NABA_ECM_GLYCOPROTEINS	NELL1	4745	ENSG00000165973	NELL1	4745	ENSG00000165973	M3008	22159717			http://matrisome.org	Genes encoding structural ECM glycoproteins
459	C2	CP	NABA_ECM_GLYCOPROTEINS	NELL2	4753	ENSG00000184613	NELL2	4753	ENSG00000184613	M3008	22159717			http://matrisome.org	Genes encoding structural ECM glycoproteins
460	C2	CP	NABA_ECM_GLYCOPROTEINS	NID1	4811	ENSG00000116962	NID1	4811	ENSG00000116962	M3008	22159717			http://matrisome.org	Genes encoding structural ECM glycoproteins
461	C2	CP	NABA_ECM_GLYCOPROTEINS	NID2	22795	ENSG00000087303	NID2	22795	ENSG00000087303	M3008	22159717			http://matrisome.org	Genes encoding structural ECM glycoproteins
462	C2	CP	NABA_ECM_GLYCOPROTEINS	NPNT	255743	ENSG00000168743	NPNT	255743	ENSG00000168743	M3008	22159717			http://matrisome.org	Genes encoding structural ECM glycoproteins
463	C2	CP	NABA_ECM_GLYCOPROTEINS	NTN1	9423	ENSG00000065320	NTN1	9423	ENSG00000065320	M3008	22159717			http://matrisome.org	Genes encoding structural ECM glycoproteins
464	C2	CP	NABA_ECM_GLYCOPROTEINS	NTN3	4917	ENSG00000162068	NTN3	4917	ENSG00000162068	M3008	22159717			http://matrisome.org	Genes encoding structural ECM glycoproteins
465	C2	CP	NABA_ECM_GLYCOPROTEINS	NTN4	59277	ENSG00000074527	NTN4	59277	ENSG00000074527	M3008	22159717			http://matrisome.org	Genes encoding structural ECM glycoproteins
466	C2	CP	NABA_ECM_GLYCOPROTEINS	NTN5	126147	ENSG00000142233	NTN5	126147	ENSG00000142233	M3008	22159717			http://matrisome.org	Genes encoding structural ECM glycoproteins
467	C2	CP	NABA_ECM_GLYCOPROTEINS	NTNG1	22854	ENSG00000162631	NTNG1	22854	ENSG00000162631	M3008	22159717			http://matrisome.org	Genes encoding structural ECM glycoproteins
468	C2	CP	NABA_ECM_GLYCOPROTEINS	NTNG2	84628	ENSG00000196358	NTNG2	84628	ENSG00000196358	M3008	22159717			http://matrisome.org	Genes encoding structural ECM glycoproteins
469	C2	CP	NABA_ECM_GLYCOPROTEINS	OIT3	170392	ENSG00000138315	OIT3	170392	ENSG00000138315	M3008	22159717			http://matrisome.org	Genes encoding structural ECM glycoproteins
470	C2	CP	NABA_ECM_GLYCOPROTEINS	OTOG	340990	ENSG00000188162	OTOG	340990	ENSG00000188162	M3008	22159717			http://matrisome.org	Genes encoding structural ECM glycoproteins
471	C2	CP	NABA_ECM_GLYCOPROTEINS	OTOL1	131149	ENSG00000182447	OTOL1	131149	ENSG00000182447	M3008	22159717			http://matrisome.org	Genes encoding structural ECM glycoproteins
472	C2	CP	NABA_ECM_GLYCOPROTEINS	PAPLN	89932	ENSG00000100767	PAPLN	89932	ENSG00000100767	M3008	22159717			http://matrisome.org	Genes encoding structural ECM glycoproteins
473	C2	CP	NABA_ECM_GLYCOPROTEINS	PCOLCE	5118	ENSG00000106333	PCOLCE	5118	ENSG00000106333	M3008	22159717			http://matrisome.org	Genes encoding structural ECM glycoproteins
474	C2	CP	NABA_ECM_GLYCOPROTEINS	PCOLCE2	26577	ENSG00000163710	PCOLCE2	26577	ENSG00000163710	M3008	22159717			http://matrisome.org	Genes encoding structural ECM glycoproteins
475	C2	CP	NABA_ECM_GLYCOPROTEINS	POMZP3	22932	ENSG00000146707	POMZP3	22932	ENSG00000146707	M3008	22159717			http://matrisome.org	Genes encoding structural ECM glycoproteins
476	C2	CP	NABA_ECM_GLYCOPROTEINS	POMZP3	22932	ENSG00000276464	POMZP3	22932	ENSG00000276464	M3008	22159717			http://matrisome.org	Genes encoding structural ECM glycoproteins
477	C2	CP	NABA_ECM_GLYCOPROTEINS	POSTN	10631	ENSG00000133110	POSTN	10631	ENSG00000133110	M3008	22159717			http://matrisome.org	Genes encoding structural ECM glycoproteins
478	C2	CP	NABA_ECM_GLYCOPROTEINS	PXDN	7837	ENSG00000130508	PXDN	7837	ENSG00000130508	M3008	22159717			http://matrisome.org	Genes encoding structural ECM glycoproteins
479	C2	CP	NABA_ECM_GLYCOPROTEINS	PXDNL	137902	ENSG00000147485	PXDNL	137902	ENSG00000147485	M3008	22159717			http://matrisome.org	Genes encoding structural ECM glycoproteins
480	C2	CP	NABA_ECM_GLYCOPROTEINS	RELN	5649	ENSG00000189056	RELN	5649	ENSG00000189056	M3008	22159717			http://matrisome.org	Genes encoding structural ECM glycoproteins
481	C2	CP	NABA_ECM_GLYCOPROTEINS	RSPO1	284654	ENSG00000169218	RSPO1	284654	ENSG00000169218	M3008	22159717			http://matrisome.org	Genes encoding structural ECM glycoproteins
482	C2	CP	NABA_ECM_GLYCOPROTEINS	RSPO2	340419	ENSG00000147655	RSPO2	340419	ENSG00000147655	M3008	22159717			http://matrisome.org	Genes encoding structural ECM glycoproteins
483	C2	CP	NABA_ECM_GLYCOPROTEINS	RSPO3	84870	ENSG00000146374	RSPO3	84870	ENSG00000146374	M3008	22159717			http://matrisome.org	Genes encoding structural ECM glycoproteins
484	C2	CP	NABA_ECM_GLYCOPROTEINS	RSPO4	343637	ENSG00000101282	RSPO4	343637	ENSG00000101282	M3008	22159717			http://matrisome.org	Genes encoding structural ECM glycoproteins
485	C2	CP	NABA_ECM_GLYCOPROTEINS	SBSPON	157869	ENSG00000164764	SBSPON	157869	ENSG00000164764	M3008	22159717			http://matrisome.org	Genes encoding structural ECM glycoproteins
486	C2	CP	NABA_ECM_GLYCOPROTEINS	SLIT1	6585	ENSG00000187122	SLIT1	6585	ENSG00000187122	M3008	22159717			http://matrisome.org	Genes encoding structural ECM glycoproteins
487	C2	CP	NABA_ECM_GLYCOPROTEINS	SLIT2	9353	ENSG00000145147	SLIT2	9353	ENSG00000145147	M3008	22159717			http://matrisome.org	Genes encoding structural ECM glycoproteins
488	C2	CP	NABA_ECM_GLYCOPROTEINS	SLIT3	6586	ENSG00000184347	SLIT3	6586	ENSG00000184347	M3008	22159717			http://matrisome.org	Genes encoding structural ECM glycoproteins
489	C2	CP	NABA_ECM_GLYCOPROTEINS	SMOC1	64093	ENSG00000198732	SMOC1	64093	ENSG00000198732	M3008	22159717			http://matrisome.org	Genes encoding structural ECM glycoproteins
490	C2	CP	NABA_ECM_GLYCOPROTEINS	SMOC2	64094	ENSG00000112562	SMOC2	64094	ENSG00000112562	M3008	22159717			http://matrisome.org	Genes encoding structural ECM glycoproteins
491	C2	CP	NABA_ECM_GLYCOPROTEINS	SNED1	25992	ENSG00000162804	SNED1	25992	ENSG00000162804	M3008	22159717			http://matrisome.org	Genes encoding structural ECM glycoproteins
492	C2	CP	NABA_ECM_GLYCOPROTEINS	SPARC	6678	ENSG00000113140	SPARC	6678	ENSG00000113140	M3008	22159717			http://matrisome.org	Genes encoding structural ECM glycoproteins
493	C2	CP	NABA_ECM_GLYCOPROTEINS	SPARCL1	8404	ENSG00000152583	SPARCL1	8404	ENSG00000152583	M3008	22159717			http://matrisome.org	Genes encoding structural ECM glycoproteins
494	C2	CP	NABA_ECM_GLYCOPROTEINS	SPON1	10418	ENSG00000262655	SPON1	10418	ENSG00000262655	M3008	22159717			http://matrisome.org	Genes encoding structural ECM glycoproteins
495	C2	CP	NABA_ECM_GLYCOPROTEINS	SPON2	10417	ENSG00000159674	SPON2	10417	ENSG00000159674	M3008	22159717			http://matrisome.org	Genes encoding structural ECM glycoproteins
496	C2	CP	NABA_ECM_GLYCOPROTEINS	SPP1	6696	ENSG00000118785	SPP1	6696	ENSG00000118785	M3008	22159717			http://matrisome.org	Genes encoding structural ECM glycoproteins
497	C2	CP	NABA_ECM_GLYCOPROTEINS	SRPX	8406	ENSG00000101955	SRPX	8406	ENSG00000101955	M3008	22159717			http://matrisome.org	Genes encoding structural ECM glycoproteins
498	C2	CP	NABA_ECM_GLYCOPROTEINS	SRPX2	27286	ENSG00000102359	SRPX2	27286	ENSG00000102359	M3008	22159717			http://matrisome.org	Genes encoding structural ECM glycoproteins
499	C2	CP	NABA_ECM_GLYCOPROTEINS	SSPOP	23145	ENSG00000197558	SSPOP	23145	ENSG00000197558	M3008	22159717			http://matrisome.org	Genes encoding structural ECM glycoproteins
500	C2	CP	NABA_ECM_GLYCOPROTEINS	SVEP1	79987	ENSG00000165124	SVEP1	79987	ENSG00000165124	M3008	22159717			http://matrisome.org	Genes encoding structural ECM glycoproteins
501	C2	CP	NABA_ECM_GLYCOPROTEINS	TECTA	7007	ENSG00000109927	TECTA	7007	ENSG00000109927	M3008	22159717			http://matrisome.org	Genes encoding structural ECM glycoproteins
502	C2	CP	NABA_ECM_GLYCOPROTEINS	TECTB	6975	ENSG00000119913	TECTB	6975	ENSG00000119913	M3008	22159717			http://matrisome.org	Genes encoding structural ECM glycoproteins
503	C2	CP	NABA_ECM_GLYCOPROTEINS	TGFBI	7045	ENSG00000120708	TGFBI	7045	ENSG00000120708	M3008	22159717			http://matrisome.org	Genes encoding structural ECM glycoproteins
504	C2	CP	NABA_ECM_GLYCOPROTEINS	THBS1	7057	ENSG00000137801	THBS1	7057	ENSG00000137801	M3008	22159717			http://matrisome.org	Genes encoding structural ECM glycoproteins
505	C2	CP	NABA_ECM_GLYCOPROTEINS	THBS2	7058	ENSG00000186340	THBS2	7058	ENSG00000186340	M3008	22159717			http://matrisome.org	Genes encoding structural ECM glycoproteins
506	C2	CP	NABA_ECM_GLYCOPROTEINS	THBS3	7059	ENSG00000169231	THBS3	7059	ENSG00000169231	M3008	22159717			http://matrisome.org	Genes encoding structural ECM glycoproteins
507	C2	CP	NABA_ECM_GLYCOPROTEINS	THBS4	7060	ENSG00000113296	THBS4	7060	ENSG00000113296	M3008	22159717			http://matrisome.org	Genes encoding structural ECM glycoproteins
508	C2	CP	NABA_ECM_GLYCOPROTEINS	THSD4	79875	ENSG00000187720	THSD4	79875	ENSG00000187720	M3008	22159717			http://matrisome.org	Genes encoding structural ECM glycoproteins
509	C2	CP	NABA_ECM_GLYCOPROTEINS	TINAG	27283	ENSG00000137251	TINAG	27283	ENSG00000137251	M3008	22159717			http://matrisome.org	Genes encoding structural ECM glycoproteins
510	C2	CP	NABA_ECM_GLYCOPROTEINS	TINAGL1	64129	ENSG00000142910	TINAGL1	64129	ENSG00000142910	M3008	22159717			http://matrisome.org	Genes encoding structural ECM glycoproteins
511	C2	CP	NABA_ECM_GLYCOPROTEINS	TNC	3371	ENSG00000041982	TNC	3371	ENSG00000041982	M3008	22159717			http://matrisome.org	Genes encoding structural ECM glycoproteins
512	C2	CP	NABA_ECM_GLYCOPROTEINS	TNFAIP6	7130	ENSG00000123610	TNFAIP6	7130	ENSG00000123610	M3008	22159717			http://matrisome.org	Genes encoding structural ECM glycoproteins
513	C2	CP	NABA_ECM_GLYCOPROTEINS	TNN	63923	ENSG00000120332	TNN	63923	ENSG00000120332	M3008	22159717			http://matrisome.org	Genes encoding structural ECM glycoproteins
514	C2	CP	NABA_ECM_GLYCOPROTEINS	TNR	7143	ENSG00000116147	TNR	7143	ENSG00000116147	M3008	22159717			http://matrisome.org	Genes encoding structural ECM glycoproteins
515	C2	CP	NABA_ECM_GLYCOPROTEINS	TNXB	7148	ENSG00000168477	TNXB	7148	ENSG00000168477	M3008	22159717			http://matrisome.org	Genes encoding structural ECM glycoproteins
516	C2	CP	NABA_ECM_GLYCOPROTEINS	TNXB	7148	ENSG00000206258	TNXB	7148	ENSG00000206258	M3008	22159717			http://matrisome.org	Genes encoding structural ECM glycoproteins
517	C2	CP	NABA_ECM_GLYCOPROTEINS	TNXB	7148	ENSG00000229341	TNXB	7148	ENSG00000229341	M3008	22159717			http://matrisome.org	Genes encoding structural ECM glycoproteins
518	C2	CP	NABA_ECM_GLYCOPROTEINS	TNXB	7148	ENSG00000229353	TNXB	7148	ENSG00000229353	M3008	22159717			http://matrisome.org	Genes encoding structural ECM glycoproteins
519	C2	CP	NABA_ECM_GLYCOPROTEINS	TNXB	7148	ENSG00000231608	TNXB	7148	ENSG00000231608	M3008	22159717			http://matrisome.org	Genes encoding structural ECM glycoproteins
520	C2	CP	NABA_ECM_GLYCOPROTEINS	TNXB	7148	ENSG00000233323	TNXB	7148	ENSG00000233323	M3008	22159717			http://matrisome.org	Genes encoding structural ECM glycoproteins
521	C2	CP	NABA_ECM_GLYCOPROTEINS	TNXB	7148	ENSG00000236221	TNXB	7148	ENSG00000236221	M3008	22159717			http://matrisome.org	Genes encoding structural ECM glycoproteins
522	C2	CP	NABA_ECM_GLYCOPROTEINS	TNXB	7148	ENSG00000236236	TNXB	7148	ENSG00000236236	M3008	22159717			http://matrisome.org	Genes encoding structural ECM glycoproteins
523	C2	CP	NABA_ECM_GLYCOPROTEINS	TSKU	25987	ENSG00000182704	TSKU	25987	ENSG00000182704	M3008	22159717			http://matrisome.org	Genes encoding structural ECM glycoproteins
524	C2	CP	NABA_ECM_GLYCOPROTEINS	TSPEAR	54084	ENSG00000175894	TSPEAR	54084	ENSG00000175894	M3008	22159717			http://matrisome.org	Genes encoding structural ECM glycoproteins
525	C2	CP	NABA_ECM_GLYCOPROTEINS	USH2A	7399	ENSG00000042781	USH2A	7399	ENSG00000042781	M3008	22159717			http://matrisome.org	Genes encoding structural ECM glycoproteins
526	C2	CP	NABA_ECM_GLYCOPROTEINS	VIT	5212	ENSG00000205221	VIT	5212	ENSG00000205221	M3008	22159717			http://matrisome.org	Genes encoding structural ECM glycoproteins
527	C2	CP	NABA_ECM_GLYCOPROTEINS	VTN	7448	ENSG00000109072	VTN	7448	ENSG00000109072	M3008	22159717			http://matrisome.org	Genes encoding structural ECM glycoproteins
528	C2	CP	NABA_ECM_GLYCOPROTEINS	VWA1	64856	ENSG00000179403	VWA1	64856	ENSG00000179403	M3008	22159717			http://matrisome.org	Genes encoding structural ECM glycoproteins
529	C2	CP	NABA_ECM_GLYCOPROTEINS	VWA2	340706	ENSG00000165816	VWA2	340706	ENSG00000165816	M3008	22159717			http://matrisome.org	Genes encoding structural ECM glycoproteins
530	C2	CP	NABA_ECM_GLYCOPROTEINS	VWA3A	146177	ENSG00000175267	VWA3A	146177	ENSG00000175267	M3008	22159717			http://matrisome.org	Genes encoding structural ECM glycoproteins
531	C2	CP	NABA_ECM_GLYCOPROTEINS	VWA3B	200403	ENSG00000168658	VWA3B	200403	ENSG00000168658	M3008	22159717			http://matrisome.org	Genes encoding structural ECM glycoproteins
532	C2	CP	NABA_ECM_GLYCOPROTEINS	VWA5A	4013	ENSG00000110002	VWA5A	4013	ENSG00000110002	M3008	22159717			http://matrisome.org	Genes encoding structural ECM glycoproteins
533	C2	CP	NABA_ECM_GLYCOPROTEINS	VWA5B1	127731	ENSG00000158816	VWA5B1	127731	ENSG00000158816	M3008	22159717			http://matrisome.org	Genes encoding structural ECM glycoproteins
534	C2	CP	NABA_ECM_GLYCOPROTEINS	VWA5B2	90113	ENSG00000145198	VWA5B2	90113	ENSG00000145198	M3008	22159717			http://matrisome.org	Genes encoding structural ECM glycoproteins
535	C2	CP	NABA_ECM_GLYCOPROTEINS	VWA7	80737	ENSG00000111985	VWA7	80737	ENSG00000111985	M3008	22159717			http://matrisome.org	Genes encoding structural ECM glycoproteins
536	C2	CP	NABA_ECM_GLYCOPROTEINS	VWA7	80737	ENSG00000204396	VWA7	80737	ENSG00000204396	M3008	22159717			http://matrisome.org	Genes encoding structural ECM glycoproteins
537	C2	CP	NABA_ECM_GLYCOPROTEINS	VWA7	80737	ENSG00000223757	VWA7	80737	ENSG00000223757	M3008	22159717			http://matrisome.org	Genes encoding structural ECM glycoproteins
538	C2	CP	NABA_ECM_GLYCOPROTEINS	VWA7	80737	ENSG00000227144	VWA7	80737	ENSG00000227144	M3008	22159717			http://matrisome.org	Genes encoding structural ECM glycoproteins
539	C2	CP	NABA_ECM_GLYCOPROTEINS	VWA7	80737	ENSG00000230048	VWA7	80737	ENSG00000230048	M3008	22159717			http://matrisome.org	Genes encoding structural ECM glycoproteins
540	C2	CP	NABA_ECM_GLYCOPROTEINS	VWA7	80737	ENSG00000234433	VWA7	80737	ENSG00000234433	M3008	22159717			http://matrisome.org	Genes encoding structural ECM glycoproteins
541	C2	CP	NABA_ECM_GLYCOPROTEINS	VWA7	80737	ENSG00000238203	VWA7	80737	ENSG00000238203	M3008	22159717			http://matrisome.org	Genes encoding structural ECM glycoproteins
542	C2	CP	NABA_ECM_GLYCOPROTEINS	VWCE	220001	ENSG00000167992	VWCE	220001	ENSG00000167992	M3008	22159717			http://matrisome.org	Genes encoding structural ECM glycoproteins
543	C2	CP	NABA_ECM_GLYCOPROTEINS	VWDE	221806	ENSG00000146530	VWDE	221806	ENSG00000146530	M3008	22159717			http://matrisome.org	Genes encoding structural ECM glycoproteins
544	C2	CP	NABA_ECM_GLYCOPROTEINS	VWF	7450	ENSG00000110799	VWF	7450	ENSG00000110799	M3008	22159717			http://matrisome.org	Genes encoding structural ECM glycoproteins
545	C2	CP	NABA_ECM_GLYCOPROTEINS	ZP1	22917	ENSG00000149506	ZP1	22917	ENSG00000149506	M3008	22159717			http://matrisome.org	Genes encoding structural ECM glycoproteins
546	C2	CP	NABA_ECM_GLYCOPROTEINS	ZP2	7783	ENSG00000103310	ZP2	7783	ENSG00000103310	M3008	22159717			http://matrisome.org	Genes encoding structural ECM glycoproteins
547	C2	CP	NABA_ECM_GLYCOPROTEINS	ZP2	7783	ENSG00000284588	ZP2	7783	ENSG00000284588	M3008	22159717			http://matrisome.org	Genes encoding structural ECM glycoproteins
548	C2	CP	NABA_ECM_GLYCOPROTEINS	ZP3	7784	ENSG00000188372	ZP3	7784	ENSG00000188372	M3008	22159717			http://matrisome.org	Genes encoding structural ECM glycoproteins
549	C2	CP	NABA_ECM_GLYCOPROTEINS	ZP4	57829	ENSG00000116996	ZP4	57829	ENSG00000116996	M3008	22159717			http://matrisome.org	Genes encoding structural ECM glycoproteins
550	C2	CP	NABA_ECM_GLYCOPROTEINS	ZPLD1	131368	ENSG00000170044	ZPLD1	131368	ENSG00000170044	M3008	22159717			http://matrisome.org	Genes encoding structural ECM glycoproteins
551	C2	CP	NABA_ECM_REGULATORS	A2M	2	ENSG00000175899	A2M	2	ENSG00000175899	M3468	22159717			http://matrisome.org	Genes encoding enzymes and their regulators involved in the remodeling of the extracellular matrix
552	C2	CP	NABA_ECM_REGULATORS	A2ML1	144568	ENSG00000166535	A2ML1	144568	ENSG00000166535	M3468	22159717			http://matrisome.org	Genes encoding enzymes and their regulators involved in the remodeling of the extracellular matrix
553	C2	CP	NABA_ECM_REGULATORS	ADAM10	102	ENSG00000137845	ADAM10	102	ENSG00000137845	M3468	22159717			http://matrisome.org	Genes encoding enzymes and their regulators involved in the remodeling of the extracellular matrix
554	C2	CP	NABA_ECM_REGULATORS	ADAM11	4185	ENSG00000073670	ADAM11	4185	ENSG00000073670	M3468	22159717			http://matrisome.org	Genes encoding enzymes and their regulators involved in the remodeling of the extracellular matrix
555	C2	CP	NABA_ECM_REGULATORS	ADAM12	8038	ENSG00000148848	ADAM12	8038	ENSG00000148848	M3468	22159717			http://matrisome.org	Genes encoding enzymes and their regulators involved in the remodeling of the extracellular matrix
556	C2	CP	NABA_ECM_REGULATORS	ADAM15	8751	ENSG00000143537	ADAM15	8751	ENSG00000143537	M3468	22159717			http://matrisome.org	Genes encoding enzymes and their regulators involved in the remodeling of the extracellular matrix
557	C2	CP	NABA_ECM_REGULATORS	ADAM17	6868	ENSG00000151694	ADAM17	6868	ENSG00000151694	M3468	22159717			http://matrisome.org	Genes encoding enzymes and their regulators involved in the remodeling of the extracellular matrix
558	C2	CP	NABA_ECM_REGULATORS	ADAM18	8749	ENSG00000168619	ADAM18	8749	ENSG00000168619	M3468	22159717			http://matrisome.org	Genes encoding enzymes and their regulators involved in the remodeling of the extracellular matrix
559	C2	CP	NABA_ECM_REGULATORS	ADAM18	8749	ENSG00000278548	ADAM18	8749	ENSG00000278548	M3468	22159717			http://matrisome.org	Genes encoding enzymes and their regulators involved in the remodeling of the extracellular matrix
560	C2	CP	NABA_ECM_REGULATORS	ADAM19	8728	ENSG00000135074	ADAM19	8728	ENSG00000135074	M3468	22159717			http://matrisome.org	Genes encoding enzymes and their regulators involved in the remodeling of the extracellular matrix
561	C2	CP	NABA_ECM_REGULATORS	ADAM2	2515	ENSG00000104755	ADAM2	2515	ENSG00000104755	M3468	22159717			http://matrisome.org	Genes encoding enzymes and their regulators involved in the remodeling of the extracellular matrix
562	C2	CP	NABA_ECM_REGULATORS	ADAM2	2515	ENSG00000276286	ADAM2	2515	ENSG00000276286	M3468	22159717			http://matrisome.org	Genes encoding enzymes and their regulators involved in the remodeling of the extracellular matrix
563	C2	CP	NABA_ECM_REGULATORS	ADAM20	8748	ENSG00000134007	ADAM20	8748	ENSG00000134007	M3468	22159717			http://matrisome.org	Genes encoding enzymes and their regulators involved in the remodeling of the extracellular matrix
564	C2	CP	NABA_ECM_REGULATORS	ADAM21	8747	ENSG00000139985	ADAM21	8747	ENSG00000139985	M3468	22159717			http://matrisome.org	Genes encoding enzymes and their regulators involved in the remodeling of the extracellular matrix
565	C2	CP	NABA_ECM_REGULATORS	ADAM22	53616	ENSG00000008277	ADAM22	53616	ENSG00000008277	M3468	22159717			http://matrisome.org	Genes encoding enzymes and their regulators involved in the remodeling of the extracellular matrix
566	C2	CP	NABA_ECM_REGULATORS	ADAM23	8745	ENSG00000114948	ADAM23	8745	ENSG00000114948	M3468	22159717			http://matrisome.org	Genes encoding enzymes and their regulators involved in the remodeling of the extracellular matrix
567	C2	CP	NABA_ECM_REGULATORS	ADAM28	10863	ENSG00000042980	ADAM28	10863	ENSG00000042980	M3468	22159717			http://matrisome.org	Genes encoding enzymes and their regulators involved in the remodeling of the extracellular matrix
568	C2	CP	NABA_ECM_REGULATORS	ADAM29	11086	ENSG00000168594	ADAM29	11086	ENSG00000168594	M3468	22159717			http://matrisome.org	Genes encoding enzymes and their regulators involved in the remodeling of the extracellular matrix
569	C2	CP	NABA_ECM_REGULATORS	ADAM30	11085	ENSG00000134249	ADAM30	11085	ENSG00000134249	M3468	22159717			http://matrisome.org	Genes encoding enzymes and their regulators involved in the remodeling of the extracellular matrix
570	C2	CP	NABA_ECM_REGULATORS	ADAM32	203102	ENSG00000197140	ADAM32	203102	ENSG00000197140	M3468	22159717			http://matrisome.org	Genes encoding enzymes and their regulators involved in the remodeling of the extracellular matrix
571	C2	CP	NABA_ECM_REGULATORS	ADAM32	203102	ENSG00000275594	ADAM32	203102	ENSG00000275594	M3468	22159717			http://matrisome.org	Genes encoding enzymes and their regulators involved in the remodeling of the extracellular matrix
572	C2	CP	NABA_ECM_REGULATORS	ADAM33	80332	ENSG00000149451	ADAM33	80332	ENSG00000149451	M3468	22159717			http://matrisome.org	Genes encoding enzymes and their regulators involved in the remodeling of the extracellular matrix
573	C2	CP	NABA_ECM_REGULATORS	ADAM7	8756	ENSG00000069206	ADAM7	8756	ENSG00000069206	M3468	22159717			http://matrisome.org	Genes encoding enzymes and their regulators involved in the remodeling of the extracellular matrix
574	C2	CP	NABA_ECM_REGULATORS	ADAM8	101	ENSG00000151651	ADAM8	101	ENSG00000151651	M3468	22159717			http://matrisome.org	Genes encoding enzymes and their regulators involved in the remodeling of the extracellular matrix
575	C2	CP	NABA_ECM_REGULATORS	ADAM9	8754	ENSG00000168615	ADAM9	8754	ENSG00000168615	M3468	22159717			http://matrisome.org	Genes encoding enzymes and their regulators involved in the remodeling of the extracellular matrix
576	C2	CP	NABA_ECM_REGULATORS	ADAM9	8754	ENSG00000282230	ADAM9	8754	ENSG00000282230	M3468	22159717			http://matrisome.org	Genes encoding enzymes and their regulators involved in the remodeling of the extracellular matrix
577	C2	CP	NABA_ECM_REGULATORS	ADAMDEC1	27299	ENSG00000134028	ADAMDEC1	27299	ENSG00000134028	M3468	22159717			http://matrisome.org	Genes encoding enzymes and their regulators involved in the remodeling of the extracellular matrix
578	C2	CP	NABA_ECM_REGULATORS	ADAMTS1	9510	ENSG00000154734	ADAMTS1	9510	ENSG00000154734	M3468	22159717			http://matrisome.org	Genes encoding enzymes and their regulators involved in the remodeling of the extracellular matrix
579	C2	CP	NABA_ECM_REGULATORS	ADAMTS10	81794	ENSG00000142303	ADAMTS10	81794	ENSG00000142303	M3468	22159717			http://matrisome.org	Genes encoding enzymes and their regulators involved in the remodeling of the extracellular matrix
580	C2	CP	NABA_ECM_REGULATORS	ADAMTS12	81792	ENSG00000151388	ADAMTS12	81792	ENSG00000151388	M3468	22159717			http://matrisome.org	Genes encoding enzymes and their regulators involved in the remodeling of the extracellular matrix
581	C2	CP	NABA_ECM_REGULATORS	ADAMTS12	81792	ENSG00000281690	ADAMTS12	81792	ENSG00000281690	M3468	22159717			http://matrisome.org	Genes encoding enzymes and their regulators involved in the remodeling of the extracellular matrix
582	C2	CP	NABA_ECM_REGULATORS	ADAMTS13	11093	ENSG00000160323	ADAMTS13	11093	ENSG00000160323	M3468	22159717			http://matrisome.org	Genes encoding enzymes and their regulators involved in the remodeling of the extracellular matrix
583	C2	CP	NABA_ECM_REGULATORS	ADAMTS13	11093	ENSG00000281244	ADAMTS13	11093	ENSG00000281244	M3468	22159717			http://matrisome.org	Genes encoding enzymes and their regulators involved in the remodeling of the extracellular matrix
584	C2	CP	NABA_ECM_REGULATORS	ADAMTS14	140766	ENSG00000138316	ADAMTS14	140766	ENSG00000138316	M3468	22159717			http://matrisome.org	Genes encoding enzymes and their regulators involved in the remodeling of the extracellular matrix
585	C2	CP	NABA_ECM_REGULATORS	ADAMTS15	170689	ENSG00000166106	ADAMTS15	170689	ENSG00000166106	M3468	22159717			http://matrisome.org	Genes encoding enzymes and their regulators involved in the remodeling of the extracellular matrix
586	C2	CP	NABA_ECM_REGULATORS	ADAMTS16	170690	ENSG00000145536	ADAMTS16	170690	ENSG00000145536	M3468	22159717			http://matrisome.org	Genes encoding enzymes and their regulators involved in the remodeling of the extracellular matrix
587	C2	CP	NABA_ECM_REGULATORS	ADAMTS17	170691	ENSG00000140470	ADAMTS17	170691	ENSG00000140470	M3468	22159717			http://matrisome.org	Genes encoding enzymes and their regulators involved in the remodeling of the extracellular matrix
588	C2	CP	NABA_ECM_REGULATORS	ADAMTS18	170692	ENSG00000140873	ADAMTS18	170692	ENSG00000140873	M3468	22159717			http://matrisome.org	Genes encoding enzymes and their regulators involved in the remodeling of the extracellular matrix
589	C2	CP	NABA_ECM_REGULATORS	ADAMTS19	171019	ENSG00000145808	ADAMTS19	171019	ENSG00000145808	M3468	22159717			http://matrisome.org	Genes encoding enzymes and their regulators involved in the remodeling of the extracellular matrix
590	C2	CP	NABA_ECM_REGULATORS	ADAMTS2	9509	ENSG00000087116	ADAMTS2	9509	ENSG00000087116	M3468	22159717			http://matrisome.org	Genes encoding enzymes and their regulators involved in the remodeling of the extracellular matrix
591	C2	CP	NABA_ECM_REGULATORS	ADAMTS2	9509	ENSG00000283802	ADAMTS2	9509	ENSG00000283802	M3468	22159717			http://matrisome.org	Genes encoding enzymes and their regulators involved in the remodeling of the extracellular matrix
592	C2	CP	NABA_ECM_REGULATORS	ADAMTS20	80070	ENSG00000173157	ADAMTS20	80070	ENSG00000173157	M3468	22159717			http://matrisome.org	Genes encoding enzymes and their regulators involved in the remodeling of the extracellular matrix
593	C2	CP	NABA_ECM_REGULATORS	ADAMTS3	9508	ENSG00000156140	ADAMTS3	9508	ENSG00000156140	M3468	22159717			http://matrisome.org	Genes encoding enzymes and their regulators involved in the remodeling of the extracellular matrix
594	C2	CP	NABA_ECM_REGULATORS	ADAMTS4	9507	ENSG00000158859	ADAMTS4	9507	ENSG00000158859	M3468	22159717			http://matrisome.org	Genes encoding enzymes and their regulators involved in the remodeling of the extracellular matrix
595	C2	CP	NABA_ECM_REGULATORS	ADAMTS5	11096	ENSG00000154736	ADAMTS5	11096	ENSG00000154736	M3468	22159717			http://matrisome.org	Genes encoding enzymes and their regulators involved in the remodeling of the extracellular matrix
596	C2	CP	NABA_ECM_REGULATORS	ADAMTS6	11174	ENSG00000049192	ADAMTS6	11174	ENSG00000049192	M3468	22159717			http://matrisome.org	Genes encoding enzymes and their regulators involved in the remodeling of the extracellular matrix
597	C2	CP	NABA_ECM_REGULATORS	ADAMTS7	11173	ENSG00000136378	ADAMTS7	11173	ENSG00000136378	M3468	22159717			http://matrisome.org	Genes encoding enzymes and their regulators involved in the remodeling of the extracellular matrix
598	C2	CP	NABA_ECM_REGULATORS	ADAMTS8	11095	ENSG00000134917	ADAMTS8	11095	ENSG00000134917	M3468	22159717			http://matrisome.org	Genes encoding enzymes and their regulators involved in the remodeling of the extracellular matrix
599	C2	CP	NABA_ECM_REGULATORS	ADAMTS9	56999	ENSG00000163638	ADAMTS9	56999	ENSG00000163638	M3468	22159717			http://matrisome.org	Genes encoding enzymes and their regulators involved in the remodeling of the extracellular matrix
600	C2	CP	NABA_ECM_REGULATORS	ADAMTSL1	92949	ENSG00000178031	ADAMTSL1	92949	ENSG00000178031	M3468	22159717			http://matrisome.org	Genes encoding enzymes and their regulators involved in the remodeling of the extracellular matrix
601	C2	CP	NABA_ECM_REGULATORS	ADAMTSL2	9719	ENSG00000197859	ADAMTSL2	9719	ENSG00000197859	M3468	22159717			http://matrisome.org	Genes encoding enzymes and their regulators involved in the remodeling of the extracellular matrix
602	C2	CP	NABA_ECM_REGULATORS	ADAMTSL3	57188	ENSG00000156218	ADAMTSL3	57188	ENSG00000156218	M3468	22159717			http://matrisome.org	Genes encoding enzymes and their regulators involved in the remodeling of the extracellular matrix
603	C2	CP	NABA_ECM_REGULATORS	ADAMTSL4	54507	ENSG00000143382	ADAMTSL4	54507	ENSG00000143382	M3468	22159717			http://matrisome.org	Genes encoding enzymes and their regulators involved in the remodeling of the extracellular matrix
604	C2	CP	NABA_ECM_REGULATORS	ADAMTSL5	339366	ENSG00000185761	ADAMTSL5	339366	ENSG00000185761	M3468	22159717			http://matrisome.org	Genes encoding enzymes and their regulators involved in the remodeling of the extracellular matrix
605	C2	CP	NABA_ECM_REGULATORS	AGT	183	ENSG00000135744	AGT	183	ENSG00000135744	M3468	22159717			http://matrisome.org	Genes encoding enzymes and their regulators involved in the remodeling of the extracellular matrix
606	C2	CP	NABA_ECM_REGULATORS	AMBP	259	ENSG00000106927	AMBP	259	ENSG00000106927	M3468	22159717			http://matrisome.org	Genes encoding enzymes and their regulators involved in the remodeling of the extracellular matrix
607	C2	CP	NABA_ECM_REGULATORS	ASTL	431705	ENSG00000188886	ASTL	431705	ENSG00000188886	M3468	22159717			http://matrisome.org	Genes encoding enzymes and their regulators involved in the remodeling of the extracellular matrix
608	C2	CP	NABA_ECM_REGULATORS	BMP1	649	ENSG00000168487	BMP1	649	ENSG00000168487	M3468	22159717			http://matrisome.org	Genes encoding enzymes and their regulators involved in the remodeling of the extracellular matrix
609	C2	CP	NABA_ECM_REGULATORS	C17orf58	284018	ENSG00000186665	C17orf58	284018	ENSG00000186665	M3468	22159717			http://matrisome.org	Genes encoding enzymes and their regulators involved in the remodeling of the extracellular matrix
610	C2	CP	NABA_ECM_REGULATORS	CD109	135228	ENSG00000156535	CD109	135228	ENSG00000156535	M3468	22159717			http://matrisome.org	Genes encoding enzymes and their regulators involved in the remodeling of the extracellular matrix
611	C2	CP	NABA_ECM_REGULATORS	CELA1	1990	ENSG00000139610	CELA1	1990	ENSG00000139610	M3468	22159717			http://matrisome.org	Genes encoding enzymes and their regulators involved in the remodeling of the extracellular matrix
612	C2	CP	NABA_ECM_REGULATORS	CELA2A	63036	ENSG00000142615	CELA2A	63036	ENSG00000142615	M3468	22159717			http://matrisome.org	Genes encoding enzymes and their regulators involved in the remodeling of the extracellular matrix
613	C2	CP	NABA_ECM_REGULATORS	CELA2B	51032	ENSG00000215704	CELA2B	51032	ENSG00000215704	M3468	22159717			http://matrisome.org	Genes encoding enzymes and their regulators involved in the remodeling of the extracellular matrix
614	C2	CP	NABA_ECM_REGULATORS	CELA3A	10136	ENSG00000142789	CELA3A	10136	ENSG00000142789	M3468	22159717			http://matrisome.org	Genes encoding enzymes and their regulators involved in the remodeling of the extracellular matrix
615	C2	CP	NABA_ECM_REGULATORS	CELA3B	23436	ENSG00000219073	CELA3B	23436	ENSG00000219073	M3468	22159717			http://matrisome.org	Genes encoding enzymes and their regulators involved in the remodeling of the extracellular matrix
616	C2	CP	NABA_ECM_REGULATORS	CPAMD8	27151	ENSG00000160111	CPAMD8	27151	ENSG00000160111	M3468	22159717			http://matrisome.org	Genes encoding enzymes and their regulators involved in the remodeling of the extracellular matrix
617	C2	CP	NABA_ECM_REGULATORS	CPN2	1370	ENSG00000178772	CPN2	1370	ENSG00000178772	M3468	22159717			http://matrisome.org	Genes encoding enzymes and their regulators involved in the remodeling of the extracellular matrix
618	C2	CP	NABA_ECM_REGULATORS	CST1	1469	ENSG00000170373	CST1	1469	ENSG00000170373	M3468	22159717			http://matrisome.org	Genes encoding enzymes and their regulators involved in the remodeling of the extracellular matrix
619	C2	CP	NABA_ECM_REGULATORS	CST11	140880	ENSG00000125831	CST11	140880	ENSG00000125831	M3468	22159717			http://matrisome.org	Genes encoding enzymes and their regulators involved in the remodeling of the extracellular matrix
620	C2	CP	NABA_ECM_REGULATORS	CST2	1470	ENSG00000170369	CST2	1470	ENSG00000170369	M3468	22159717			http://matrisome.org	Genes encoding enzymes and their regulators involved in the remodeling of the extracellular matrix
621	C2	CP	NABA_ECM_REGULATORS	CST3	1471	ENSG00000101439	CST3	1471	ENSG00000101439	M3468	22159717			http://matrisome.org	Genes encoding enzymes and their regulators involved in the remodeling of the extracellular matrix
622	C2	CP	NABA_ECM_REGULATORS	CST4	1472	ENSG00000101441	CST4	1472	ENSG00000101441	M3468	22159717			http://matrisome.org	Genes encoding enzymes and their regulators involved in the remodeling of the extracellular matrix
623	C2	CP	NABA_ECM_REGULATORS	CST5	1473	ENSG00000170367	CST5	1473	ENSG00000170367	M3468	22159717			http://matrisome.org	Genes encoding enzymes and their regulators involved in the remodeling of the extracellular matrix
624	C2	CP	NABA_ECM_REGULATORS	CST6	1474	ENSG00000175315	CST6	1474	ENSG00000175315	M3468	22159717			http://matrisome.org	Genes encoding enzymes and their regulators involved in the remodeling of the extracellular matrix
625	C2	CP	NABA_ECM_REGULATORS	CST7	8530	ENSG00000077984	CST7	8530	ENSG00000077984	M3468	22159717			http://matrisome.org	Genes encoding enzymes and their regulators involved in the remodeling of the extracellular matrix
626	C2	CP	NABA_ECM_REGULATORS	CST8	10047	ENSG00000125815	CST8	10047	ENSG00000125815	M3468	22159717			http://matrisome.org	Genes encoding enzymes and their regulators involved in the remodeling of the extracellular matrix
627	C2	CP	NABA_ECM_REGULATORS	CST9	128822	ENSG00000173335	CST9	128822	ENSG00000173335	M3468	22159717			http://matrisome.org	Genes encoding enzymes and their regulators involved in the remodeling of the extracellular matrix
628	C2	CP	NABA_ECM_REGULATORS	CST9L	128821	ENSG00000101435	CST9L	128821	ENSG00000101435	M3468	22159717			http://matrisome.org	Genes encoding enzymes and their regulators involved in the remodeling of the extracellular matrix
629	C2	CP	NABA_ECM_REGULATORS	CSTA	1475	ENSG00000121552	CSTA	1475	ENSG00000121552	M3468	22159717			http://matrisome.org	Genes encoding enzymes and their regulators involved in the remodeling of the extracellular matrix
630	C2	CP	NABA_ECM_REGULATORS	CSTB	1476	ENSG00000160213	CSTB	1476	ENSG00000160213	M3468	22159717			http://matrisome.org	Genes encoding enzymes and their regulators involved in the remodeling of the extracellular matrix
631	C2	CP	NABA_ECM_REGULATORS	CSTL1	128817	ENSG00000125823	CSTL1	128817	ENSG00000125823	M3468	22159717			http://matrisome.org	Genes encoding enzymes and their regulators involved in the remodeling of the extracellular matrix
632	C2	CP	NABA_ECM_REGULATORS	CTSA	5476	ENSG00000064601	CTSA	5476	ENSG00000064601	M3468	22159717			http://matrisome.org	Genes encoding enzymes and their regulators involved in the remodeling of the extracellular matrix
633	C2	CP	NABA_ECM_REGULATORS	CTSB	1508	ENSG00000164733	CTSB	1508	ENSG00000164733	M3468	22159717			http://matrisome.org	Genes encoding enzymes and their regulators involved in the remodeling of the extracellular matrix
634	C2	CP	NABA_ECM_REGULATORS	CTSB	1508	ENSG00000285132	CTSB	1508	ENSG00000285132	M3468	22159717			http://matrisome.org	Genes encoding enzymes and their regulators involved in the remodeling of the extracellular matrix
635	C2	CP	NABA_ECM_REGULATORS	CTSC	1075	ENSG00000109861	CTSC	1075	ENSG00000109861	M3468	22159717			http://matrisome.org	Genes encoding enzymes and their regulators involved in the remodeling of the extracellular matrix
636	C2	CP	NABA_ECM_REGULATORS	CTSD	1509	ENSG00000117984	CTSD	1509	ENSG00000117984	M3468	22159717			http://matrisome.org	Genes encoding enzymes and their regulators involved in the remodeling of the extracellular matrix
637	C2	CP	NABA_ECM_REGULATORS	CTSE	1510	ENSG00000196188	CTSE	1510	ENSG00000196188	M3468	22159717			http://matrisome.org	Genes encoding enzymes and their regulators involved in the remodeling of the extracellular matrix
638	C2	CP	NABA_ECM_REGULATORS	CTSF	8722	ENSG00000174080	CTSF	8722	ENSG00000174080	M3468	22159717			http://matrisome.org	Genes encoding enzymes and their regulators involved in the remodeling of the extracellular matrix
639	C2	CP	NABA_ECM_REGULATORS	CTSG	1511	ENSG00000100448	CTSG	1511	ENSG00000100448	M3468	22159717			http://matrisome.org	Genes encoding enzymes and their regulators involved in the remodeling of the extracellular matrix
640	C2	CP	NABA_ECM_REGULATORS	CTSH	1512	ENSG00000103811	CTSH	1512	ENSG00000103811	M3468	22159717			http://matrisome.org	Genes encoding enzymes and their regulators involved in the remodeling of the extracellular matrix
641	C2	CP	NABA_ECM_REGULATORS	CTSK	1513	ENSG00000143387	CTSK	1513	ENSG00000143387	M3468	22159717			http://matrisome.org	Genes encoding enzymes and their regulators involved in the remodeling of the extracellular matrix
642	C2	CP	NABA_ECM_REGULATORS	CTSL	1514	ENSG00000135047	CTSL	1514	ENSG00000135047	M3468	22159717			http://matrisome.org	Genes encoding enzymes and their regulators involved in the remodeling of the extracellular matrix
643	C2	CP	NABA_ECM_REGULATORS	CTSO	1519	ENSG00000256043	CTSO	1519	ENSG00000256043	M3468	22159717			http://matrisome.org	Genes encoding enzymes and their regulators involved in the remodeling of the extracellular matrix
644	C2	CP	NABA_ECM_REGULATORS	CTSO	1519	ENSG00000263238	CTSO	1519	ENSG00000263238	M3468	22159717			http://matrisome.org	Genes encoding enzymes and their regulators involved in the remodeling of the extracellular matrix
645	C2	CP	NABA_ECM_REGULATORS	CTSS	1520	ENSG00000163131	CTSS	1520	ENSG00000163131	M3468	22159717			http://matrisome.org	Genes encoding enzymes and their regulators involved in the remodeling of the extracellular matrix
646	C2	CP	NABA_ECM_REGULATORS	CTSV	1515	ENSG00000136943	CTSV	1515	ENSG00000136943	M3468	22159717			http://matrisome.org	Genes encoding enzymes and their regulators involved in the remodeling of the extracellular matrix
647	C2	CP	NABA_ECM_REGULATORS	CTSW	1521	ENSG00000172543	CTSW	1521	ENSG00000172543	M3468	22159717			http://matrisome.org	Genes encoding enzymes and their regulators involved in the remodeling of the extracellular matrix
648	C2	CP	NABA_ECM_REGULATORS	CTSZ	1522	ENSG00000101160	CTSZ	1522	ENSG00000101160	M3468	22159717			http://matrisome.org	Genes encoding enzymes and their regulators involved in the remodeling of the extracellular matrix
649	C2	CP	NABA_ECM_REGULATORS	EGLN1	54583	ENSG00000135766	EGLN1	54583	ENSG00000135766	M3468	22159717			http://matrisome.org	Genes encoding enzymes and their regulators involved in the remodeling of the extracellular matrix
650	C2	CP	NABA_ECM_REGULATORS	EGLN2	112398	ENSG00000269858	EGLN2	112398	ENSG00000269858	M3468	22159717			http://matrisome.org	Genes encoding enzymes and their regulators involved in the remodeling of the extracellular matrix
651	C2	CP	NABA_ECM_REGULATORS	EGLN3	112399	ENSG00000129521	EGLN3	112399	ENSG00000129521	M3468	22159717			http://matrisome.org	Genes encoding enzymes and their regulators involved in the remodeling of the extracellular matrix
652	C2	CP	NABA_ECM_REGULATORS	ELANE	1991	ENSG00000197561	ELANE	1991	ENSG00000197561	M3468	22159717			http://matrisome.org	Genes encoding enzymes and their regulators involved in the remodeling of the extracellular matrix
653	C2	CP	NABA_ECM_REGULATORS	ELANE	1991	ENSG00000277571	ELANE	1991	ENSG00000277571	M3468	22159717			http://matrisome.org	Genes encoding enzymes and their regulators involved in the remodeling of the extracellular matrix
654	C2	CP	NABA_ECM_REGULATORS	F10	2159	ENSG00000126218	F10	2159	ENSG00000126218	M3468	22159717			http://matrisome.org	Genes encoding enzymes and their regulators involved in the remodeling of the extracellular matrix
655	C2	CP	NABA_ECM_REGULATORS	F12	2161	ENSG00000131187	F12	2161	ENSG00000131187	M3468	22159717			http://matrisome.org	Genes encoding enzymes and their regulators involved in the remodeling of the extracellular matrix
656	C2	CP	NABA_ECM_REGULATORS	F13A1	2162	ENSG00000124491	F13A1	2162	ENSG00000124491	M3468	22159717			http://matrisome.org	Genes encoding enzymes and their regulators involved in the remodeling of the extracellular matrix
657	C2	CP	NABA_ECM_REGULATORS	F13B	2165	ENSG00000143278	F13B	2165	ENSG00000143278	M3468	22159717			http://matrisome.org	Genes encoding enzymes and their regulators involved in the remodeling of the extracellular matrix
658	C2	CP	NABA_ECM_REGULATORS	F2	2147	ENSG00000180210	F2	2147	ENSG00000180210	M3468	22159717			http://matrisome.org	Genes encoding enzymes and their regulators involved in the remodeling of the extracellular matrix
659	C2	CP	NABA_ECM_REGULATORS	F7	2155	ENSG00000057593	F7	2155	ENSG00000057593	M3468	22159717			http://matrisome.org	Genes encoding enzymes and their regulators involved in the remodeling of the extracellular matrix
660	C2	CP	NABA_ECM_REGULATORS	F9	2158	ENSG00000101981	F9	2158	ENSG00000101981	M3468	22159717			http://matrisome.org	Genes encoding enzymes and their regulators involved in the remodeling of the extracellular matrix
661	C2	CP	NABA_ECM_REGULATORS	FAM20A	54757	ENSG00000108950	FAM20A	54757	ENSG00000108950	M3468	22159717			http://matrisome.org	Genes encoding enzymes and their regulators involved in the remodeling of the extracellular matrix
662	C2	CP	NABA_ECM_REGULATORS	FAM20B	9917	ENSG00000116199	FAM20B	9917	ENSG00000116199	M3468	22159717			http://matrisome.org	Genes encoding enzymes and their regulators involved in the remodeling of the extracellular matrix
663	C2	CP	NABA_ECM_REGULATORS	FAM20C	56975	ENSG00000177706	FAM20C	56975	ENSG00000177706	M3468	22159717			http://matrisome.org	Genes encoding enzymes and their regulators involved in the remodeling of the extracellular matrix
664	C2	CP	NABA_ECM_REGULATORS	FAM20C	56975	ENSG00000281429	FAM20C	56975	ENSG00000281429	M3468	22159717			http://matrisome.org	Genes encoding enzymes and their regulators involved in the remodeling of the extracellular matrix
665	C2	CP	NABA_ECM_REGULATORS	FAM20C	56975	ENSG00000282147	FAM20C	56975	ENSG00000282147	M3468	22159717			http://matrisome.org	Genes encoding enzymes and their regulators involved in the remodeling of the extracellular matrix
666	C2	CP	NABA_ECM_REGULATORS	FAM20C	56975	ENSG00000288499	FAM20C	56975	ENSG00000288499	M3468	22159717			http://matrisome.org	Genes encoding enzymes and their regulators involved in the remodeling of the extracellular matrix
667	C2	CP	NABA_ECM_REGULATORS	HABP2	3026	ENSG00000148702	HABP2	3026	ENSG00000148702	M3468	22159717			http://matrisome.org	Genes encoding enzymes and their regulators involved in the remodeling of the extracellular matrix
668	C2	CP	NABA_ECM_REGULATORS	HMSD	284293	ENSG00000221887	HMSD	284293	ENSG00000221887	M3468	22159717			http://matrisome.org	Genes encoding enzymes and their regulators involved in the remodeling of the extracellular matrix
669	C2	CP	NABA_ECM_REGULATORS	HPSE	10855	ENSG00000173083	HPSE	10855	ENSG00000173083	M3468	22159717			http://matrisome.org	Genes encoding enzymes and their regulators involved in the remodeling of the extracellular matrix
670	C2	CP	NABA_ECM_REGULATORS	HPSE2	60495	ENSG00000172987	HPSE2	60495	ENSG00000172987	M3468	22159717			http://matrisome.org	Genes encoding enzymes and their regulators involved in the remodeling of the extracellular matrix
671	C2	CP	NABA_ECM_REGULATORS	HRG	3273	ENSG00000113905	HRG	3273	ENSG00000113905	M3468	22159717			http://matrisome.org	Genes encoding enzymes and their regulators involved in the remodeling of the extracellular matrix
672	C2	CP	NABA_ECM_REGULATORS	HTRA1	5654	ENSG00000166033	HTRA1	5654	ENSG00000166033	M3468	22159717			http://matrisome.org	Genes encoding enzymes and their regulators involved in the remodeling of the extracellular matrix
673	C2	CP	NABA_ECM_REGULATORS	HTRA3	94031	ENSG00000170801	HTRA3	94031	ENSG00000170801	M3468	22159717			http://matrisome.org	Genes encoding enzymes and their regulators involved in the remodeling of the extracellular matrix
674	C2	CP	NABA_ECM_REGULATORS	HTRA4	203100	ENSG00000169495	HTRA4	203100	ENSG00000169495	M3468	22159717			http://matrisome.org	Genes encoding enzymes and their regulators involved in the remodeling of the extracellular matrix
675	C2	CP	NABA_ECM_REGULATORS	HYAL1	3373	ENSG00000114378	HYAL1	3373	ENSG00000114378	M3468	22159717			http://matrisome.org	Genes encoding enzymes and their regulators involved in the remodeling of the extracellular matrix
676	C2	CP	NABA_ECM_REGULATORS	HYAL2	8692	ENSG00000068001	HYAL2	8692	ENSG00000068001	M3468	22159717			http://matrisome.org	Genes encoding enzymes and their regulators involved in the remodeling of the extracellular matrix
677	C2	CP	NABA_ECM_REGULATORS	HYAL3	8372	ENSG00000186792	HYAL3	8372	ENSG00000186792	M3468	22159717			http://matrisome.org	Genes encoding enzymes and their regulators involved in the remodeling of the extracellular matrix
678	C2	CP	NABA_ECM_REGULATORS	HYAL4	23553	ENSG00000106302	HYAL4	23553	ENSG00000106302	M3468	22159717			http://matrisome.org	Genes encoding enzymes and their regulators involved in the remodeling of the extracellular matrix
679	C2	CP	NABA_ECM_REGULATORS	ITIH1	3697	ENSG00000055957	ITIH1	3697	ENSG00000055957	M3468	22159717			http://matrisome.org	Genes encoding enzymes and their regulators involved in the remodeling of the extracellular matrix
680	C2	CP	NABA_ECM_REGULATORS	ITIH2	3698	ENSG00000151655	ITIH2	3698	ENSG00000151655	M3468	22159717			http://matrisome.org	Genes encoding enzymes and their regulators involved in the remodeling of the extracellular matrix
681	C2	CP	NABA_ECM_REGULATORS	ITIH3	3699	ENSG00000162267	ITIH3	3699	ENSG00000162267	M3468	22159717			http://matrisome.org	Genes encoding enzymes and their regulators involved in the remodeling of the extracellular matrix
682	C2	CP	NABA_ECM_REGULATORS	ITIH4	3700	ENSG00000055955	ITIH4	3700	ENSG00000055955	M3468	22159717			http://matrisome.org	Genes encoding enzymes and their regulators involved in the remodeling of the extracellular matrix
683	C2	CP	NABA_ECM_REGULATORS	ITIH5	80760	ENSG00000123243	ITIH5	80760	ENSG00000123243	M3468	22159717			http://matrisome.org	Genes encoding enzymes and their regulators involved in the remodeling of the extracellular matrix
684	C2	CP	NABA_ECM_REGULATORS	ITIH6	347365	ENSG00000102313	ITIH6	347365	ENSG00000102313	M3468	22159717			http://matrisome.org	Genes encoding enzymes and their regulators involved in the remodeling of the extracellular matrix
685	C2	CP	NABA_ECM_REGULATORS	KAZALD1	81621	ENSG00000107821	KAZALD1	81621	ENSG00000107821	M3468	22159717			http://matrisome.org	Genes encoding enzymes and their regulators involved in the remodeling of the extracellular matrix
686	C2	CP	NABA_ECM_REGULATORS	KNG1	3827	ENSG00000113889	KNG1	3827	ENSG00000113889	M3468	22159717			http://matrisome.org	Genes encoding enzymes and their regulators involved in the remodeling of the extracellular matrix
687	C2	CP	NABA_ECM_REGULATORS	KY	339855	ENSG00000174611	KY	339855	ENSG00000174611	M3468	22159717			http://matrisome.org	Genes encoding enzymes and their regulators involved in the remodeling of the extracellular matrix
688	C2	CP	NABA_ECM_REGULATORS	LOX	4015	ENSG00000113083	LOX	4015	ENSG00000113083	M3468	22159717			http://matrisome.org	Genes encoding enzymes and their regulators involved in the remodeling of the extracellular matrix
689	C2	CP	NABA_ECM_REGULATORS	LOXL1	4016	ENSG00000129038	LOXL1	4016	ENSG00000129038	M3468	22159717			http://matrisome.org	Genes encoding enzymes and their regulators involved in the remodeling of the extracellular matrix
690	C2	CP	NABA_ECM_REGULATORS	LOXL2	4017	ENSG00000134013	LOXL2	4017	ENSG00000134013	M3468	22159717			http://matrisome.org	Genes encoding enzymes and their regulators involved in the remodeling of the extracellular matrix
691	C2	CP	NABA_ECM_REGULATORS	LOXL3	84695	ENSG00000115318	LOXL3	84695	ENSG00000115318	M3468	22159717			http://matrisome.org	Genes encoding enzymes and their regulators involved in the remodeling of the extracellular matrix
692	C2	CP	NABA_ECM_REGULATORS	LOXL4	84171	ENSG00000138131	LOXL4	84171	ENSG00000138131	M3468	22159717			http://matrisome.org	Genes encoding enzymes and their regulators involved in the remodeling of the extracellular matrix
693	C2	CP	NABA_ECM_REGULATORS	LPA	4018	ENSG00000198670	LPA	4018	ENSG00000198670	M3468	22159717			http://matrisome.org	Genes encoding enzymes and their regulators involved in the remodeling of the extracellular matrix
694	C2	CP	NABA_ECM_REGULATORS	MASP1	5648	ENSG00000127241	MASP1	5648	ENSG00000127241	M3468	22159717			http://matrisome.org	Genes encoding enzymes and their regulators involved in the remodeling of the extracellular matrix
695	C2	CP	NABA_ECM_REGULATORS	MASP2	10747	ENSG00000009724	MASP2	10747	ENSG00000009724	M3468	22159717			http://matrisome.org	Genes encoding enzymes and their regulators involved in the remodeling of the extracellular matrix
696	C2	CP	NABA_ECM_REGULATORS	MEP1A	4224	ENSG00000112818	MEP1A	4224	ENSG00000112818	M3468	22159717			http://matrisome.org	Genes encoding enzymes and their regulators involved in the remodeling of the extracellular matrix
697	C2	CP	NABA_ECM_REGULATORS	MEP1B	4225	ENSG00000141434	MEP1B	4225	ENSG00000141434	M3468	22159717			http://matrisome.org	Genes encoding enzymes and their regulators involved in the remodeling of the extracellular matrix
698	C2	CP	NABA_ECM_REGULATORS	MMP1	4312	ENSG00000189374	MMP1	4312	ENSG00000189374	M3468	22159717			http://matrisome.org	Genes encoding enzymes and their regulators involved in the remodeling of the extracellular matrix
699	C2	CP	NABA_ECM_REGULATORS	MMP1	4312	ENSG00000196611	MMP1	4312	ENSG00000196611	M3468	22159717			http://matrisome.org	Genes encoding enzymes and their regulators involved in the remodeling of the extracellular matrix
700	C2	CP	NABA_ECM_REGULATORS	MMP10	4319	ENSG00000166670	MMP10	4319	ENSG00000166670	M3468	22159717			http://matrisome.org	Genes encoding enzymes and their regulators involved in the remodeling of the extracellular matrix
701	C2	CP	NABA_ECM_REGULATORS	MMP11	4320	ENSG00000099953	MMP11	4320	ENSG00000099953	M3468	22159717			http://matrisome.org	Genes encoding enzymes and their regulators involved in the remodeling of the extracellular matrix
702	C2	CP	NABA_ECM_REGULATORS	MMP11	4320	ENSG00000275365	MMP11	4320	ENSG00000275365	M3468	22159717			http://matrisome.org	Genes encoding enzymes and their regulators involved in the remodeling of the extracellular matrix
703	C2	CP	NABA_ECM_REGULATORS	MMP12	4321	ENSG00000262406	MMP12	4321	ENSG00000262406	M3468	22159717			http://matrisome.org	Genes encoding enzymes and their regulators involved in the remodeling of the extracellular matrix
704	C2	CP	NABA_ECM_REGULATORS	MMP13	4322	ENSG00000137745	MMP13	4322	ENSG00000137745	M3468	22159717			http://matrisome.org	Genes encoding enzymes and their regulators involved in the remodeling of the extracellular matrix
705	C2	CP	NABA_ECM_REGULATORS	MMP13	4322	ENSG00000262325	MMP13	4322	ENSG00000262325	M3468	22159717			http://matrisome.org	Genes encoding enzymes and their regulators involved in the remodeling of the extracellular matrix
706	C2	CP	NABA_ECM_REGULATORS	MMP14	4323	ENSG00000157227	MMP14	4323	ENSG00000157227	M3468	22159717			http://matrisome.org	Genes encoding enzymes and their regulators involved in the remodeling of the extracellular matrix
707	C2	CP	NABA_ECM_REGULATORS	MMP15	4324	ENSG00000102996	MMP15	4324	ENSG00000102996	M3468	22159717			http://matrisome.org	Genes encoding enzymes and their regulators involved in the remodeling of the extracellular matrix
708	C2	CP	NABA_ECM_REGULATORS	MMP16	4325	ENSG00000156103	MMP16	4325	ENSG00000156103	M3468	22159717			http://matrisome.org	Genes encoding enzymes and their regulators involved in the remodeling of the extracellular matrix
709	C2	CP	NABA_ECM_REGULATORS	MMP17	4326	ENSG00000198598	MMP17	4326	ENSG00000198598	M3468	22159717			http://matrisome.org	Genes encoding enzymes and their regulators involved in the remodeling of the extracellular matrix
710	C2	CP	NABA_ECM_REGULATORS	MMP19	4327	ENSG00000123342	MMP19	4327	ENSG00000123342	M3468	22159717			http://matrisome.org	Genes encoding enzymes and their regulators involved in the remodeling of the extracellular matrix
711	C2	CP	NABA_ECM_REGULATORS	MMP2	4313	ENSG00000087245	MMP2	4313	ENSG00000087245	M3468	22159717			http://matrisome.org	Genes encoding enzymes and their regulators involved in the remodeling of the extracellular matrix
712	C2	CP	NABA_ECM_REGULATORS	MMP20	9313	ENSG00000137674	MMP20	9313	ENSG00000137674	M3468	22159717			http://matrisome.org	Genes encoding enzymes and their regulators involved in the remodeling of the extracellular matrix
713	C2	CP	NABA_ECM_REGULATORS	MMP21	118856	ENSG00000154485	MMP21	118856	ENSG00000154485	M3468	22159717			http://matrisome.org	Genes encoding enzymes and their regulators involved in the remodeling of the extracellular matrix
714	C2	CP	NABA_ECM_REGULATORS	MMP23B	8510	ENSG00000189409	MMP23B	8510	ENSG00000189409	M3468	22159717			http://matrisome.org	Genes encoding enzymes and their regulators involved in the remodeling of the extracellular matrix
715	C2	CP	NABA_ECM_REGULATORS	MMP24	10893	ENSG00000125966	MMP24	10893	ENSG00000125966	M3468	22159717			http://matrisome.org	Genes encoding enzymes and their regulators involved in the remodeling of the extracellular matrix
716	C2	CP	NABA_ECM_REGULATORS	MMP25	64386	ENSG00000008516	MMP25	64386	ENSG00000008516	M3468	22159717			http://matrisome.org	Genes encoding enzymes and their regulators involved in the remodeling of the extracellular matrix
717	C2	CP	NABA_ECM_REGULATORS	MMP26	56547	ENSG00000167346	MMP26	56547	ENSG00000167346	M3468	22159717			http://matrisome.org	Genes encoding enzymes and their regulators involved in the remodeling of the extracellular matrix
718	C2	CP	NABA_ECM_REGULATORS	MMP27	64066	ENSG00000137675	MMP27	64066	ENSG00000137675	M3468	22159717			http://matrisome.org	Genes encoding enzymes and their regulators involved in the remodeling of the extracellular matrix
719	C2	CP	NABA_ECM_REGULATORS	MMP28	79148	ENSG00000271447	MMP28	79148	ENSG00000271447	M3468	22159717			http://matrisome.org	Genes encoding enzymes and their regulators involved in the remodeling of the extracellular matrix
720	C2	CP	NABA_ECM_REGULATORS	MMP28	79148	ENSG00000278843	MMP28	79148	ENSG00000278843	M3468	22159717			http://matrisome.org	Genes encoding enzymes and their regulators involved in the remodeling of the extracellular matrix
721	C2	CP	NABA_ECM_REGULATORS	MMP3	4314	ENSG00000149968	MMP3	4314	ENSG00000149968	M3468	22159717			http://matrisome.org	Genes encoding enzymes and their regulators involved in the remodeling of the extracellular matrix
722	C2	CP	NABA_ECM_REGULATORS	MMP7	4316	ENSG00000137673	MMP7	4316	ENSG00000137673	M3468	22159717			http://matrisome.org	Genes encoding enzymes and their regulators involved in the remodeling of the extracellular matrix
723	C2	CP	NABA_ECM_REGULATORS	MMP8	4317	ENSG00000118113	MMP8	4317	ENSG00000118113	M3468	22159717			http://matrisome.org	Genes encoding enzymes and their regulators involved in the remodeling of the extracellular matrix
724	C2	CP	NABA_ECM_REGULATORS	MMP9	4318	ENSG00000100985	MMP9	4318	ENSG00000100985	M3468	22159717			http://matrisome.org	Genes encoding enzymes and their regulators involved in the remodeling of the extracellular matrix
725	C2	CP	NABA_ECM_REGULATORS	NGLY1	55768	ENSG00000151092	NGLY1	55768	ENSG00000151092	M3468	22159717			http://matrisome.org	Genes encoding enzymes and their regulators involved in the remodeling of the extracellular matrix
726	C2	CP	NABA_ECM_REGULATORS	OGFOD1	55239	ENSG00000087263	OGFOD1	55239	ENSG00000087263	M3468	22159717			http://matrisome.org	Genes encoding enzymes and their regulators involved in the remodeling of the extracellular matrix
727	C2	CP	NABA_ECM_REGULATORS	OGFOD2	79676	ENSG00000111325	OGFOD2	79676	ENSG00000111325	M3468	22159717			http://matrisome.org	Genes encoding enzymes and their regulators involved in the remodeling of the extracellular matrix
728	C2	CP	NABA_ECM_REGULATORS	P3H1	64175	ENSG00000117385	P3H1	64175	ENSG00000117385	M3468	22159717			http://matrisome.org	Genes encoding enzymes and their regulators involved in the remodeling of the extracellular matrix
729	C2	CP	NABA_ECM_REGULATORS	P3H2	55214	ENSG00000090530	P3H2	55214	ENSG00000090530	M3468	22159717			http://matrisome.org	Genes encoding enzymes and their regulators involved in the remodeling of the extracellular matrix
730	C2	CP	NABA_ECM_REGULATORS	P3H3	10536	ENSG00000110811	P3H3	10536	ENSG00000110811	M3468	22159717			http://matrisome.org	Genes encoding enzymes and their regulators involved in the remodeling of the extracellular matrix
731	C2	CP	NABA_ECM_REGULATORS	P4HA1	5033	ENSG00000122884	P4HA1	5033	ENSG00000122884	M3468	22159717			http://matrisome.org	Genes encoding enzymes and their regulators involved in the remodeling of the extracellular matrix
732	C2	CP	NABA_ECM_REGULATORS	P4HA2	8974	ENSG00000072682	P4HA2	8974	ENSG00000072682	M3468	22159717			http://matrisome.org	Genes encoding enzymes and their regulators involved in the remodeling of the extracellular matrix
733	C2	CP	NABA_ECM_REGULATORS	P4HA3	283208	ENSG00000149380	P4HA3	283208	ENSG00000149380	M3468	22159717			http://matrisome.org	Genes encoding enzymes and their regulators involved in the remodeling of the extracellular matrix
734	C2	CP	NABA_ECM_REGULATORS	P4HTM	54681	ENSG00000178467	P4HTM	54681	ENSG00000178467	M3468	22159717			http://matrisome.org	Genes encoding enzymes and their regulators involved in the remodeling of the extracellular matrix
735	C2	CP	NABA_ECM_REGULATORS	PAMR1	25891	ENSG00000149090	PAMR1	25891	ENSG00000149090	M3468	22159717			http://matrisome.org	Genes encoding enzymes and their regulators involved in the remodeling of the extracellular matrix
736	C2	CP	NABA_ECM_REGULATORS	PAPPA	5069	ENSG00000182752	PAPPA	5069	ENSG00000182752	M3468	22159717			http://matrisome.org	Genes encoding enzymes and their regulators involved in the remodeling of the extracellular matrix
737	C2	CP	NABA_ECM_REGULATORS	PAPPA2	60676	ENSG00000116183	PAPPA2	60676	ENSG00000116183	M3468	22159717			http://matrisome.org	Genes encoding enzymes and their regulators involved in the remodeling of the extracellular matrix
738	C2	CP	NABA_ECM_REGULATORS	PCSK5	5125	ENSG00000099139	PCSK5	5125	ENSG00000099139	M3468	22159717			http://matrisome.org	Genes encoding enzymes and their regulators involved in the remodeling of the extracellular matrix
739	C2	CP	NABA_ECM_REGULATORS	PCSK6	5046	ENSG00000140479	PCSK6	5046	ENSG00000140479	M3468	22159717			http://matrisome.org	Genes encoding enzymes and their regulators involved in the remodeling of the extracellular matrix
740	C2	CP	NABA_ECM_REGULATORS	PI3	5266	ENSG00000124102	PI3	5266	ENSG00000124102	M3468	22159717			http://matrisome.org	Genes encoding enzymes and their regulators involved in the remodeling of the extracellular matrix
741	C2	CP	NABA_ECM_REGULATORS	PLAT	5327	ENSG00000104368	PLAT	5327	ENSG00000104368	M3468	22159717			http://matrisome.org	Genes encoding enzymes and their regulators involved in the remodeling of the extracellular matrix
742	C2	CP	NABA_ECM_REGULATORS	PLAU	5328	ENSG00000122861	PLAU	5328	ENSG00000122861	M3468	22159717			http://matrisome.org	Genes encoding enzymes and their regulators involved in the remodeling of the extracellular matrix
743	C2	CP	NABA_ECM_REGULATORS	PLG	5340	ENSG00000122194	PLG	5340	ENSG00000122194	M3468	22159717			http://matrisome.org	Genes encoding enzymes and their regulators involved in the remodeling of the extracellular matrix
744	C2	CP	NABA_ECM_REGULATORS	PLOD1	5351	ENSG00000083444	PLOD1	5351	ENSG00000083444	M3468	22159717			http://matrisome.org	Genes encoding enzymes and their regulators involved in the remodeling of the extracellular matrix
745	C2	CP	NABA_ECM_REGULATORS	PLOD2	5352	ENSG00000152952	PLOD2	5352	ENSG00000152952	M3468	22159717			http://matrisome.org	Genes encoding enzymes and their regulators involved in the remodeling of the extracellular matrix
746	C2	CP	NABA_ECM_REGULATORS	PLOD3	8985	ENSG00000106397	PLOD3	8985	ENSG00000106397	M3468	22159717			http://matrisome.org	Genes encoding enzymes and their regulators involved in the remodeling of the extracellular matrix
747	C2	CP	NABA_ECM_REGULATORS	PRSS1	5644	ENSG00000204983	PRSS1	5644	ENSG00000204983	M3468	22159717			http://matrisome.org	Genes encoding enzymes and their regulators involved in the remodeling of the extracellular matrix
748	C2	CP	NABA_ECM_REGULATORS	PRSS1	5644	ENSG00000274247	PRSS1	5644	ENSG00000274247	M3468	22159717			http://matrisome.org	Genes encoding enzymes and their regulators involved in the remodeling of the extracellular matrix
749	C2	CP	NABA_ECM_REGULATORS	PRSS12	8492	ENSG00000164099	PRSS12	8492	ENSG00000164099	M3468	22159717			http://matrisome.org	Genes encoding enzymes and their regulators involved in the remodeling of the extracellular matrix
750	C2	CP	NABA_ECM_REGULATORS	PRSS2	5645	ENSG00000275896	PRSS2	5645	ENSG00000275896	M3468	22159717			http://matrisome.org	Genes encoding enzymes and their regulators involved in the remodeling of the extracellular matrix
751	C2	CP	NABA_ECM_REGULATORS	PRSS2	5645	ENSG00000282049	PRSS2	5645	ENSG00000282049	M3468	22159717			http://matrisome.org	Genes encoding enzymes and their regulators involved in the remodeling of the extracellular matrix
752	C2	CP	NABA_ECM_REGULATORS	PRSS3	5646	ENSG00000010438	PRSS3	5646	ENSG00000010438	M3468	22159717			http://matrisome.org	Genes encoding enzymes and their regulators involved in the remodeling of the extracellular matrix
753	C2	CP	NABA_ECM_REGULATORS	PZP	5858	ENSG00000126838	PZP	5858	ENSG00000126838	M3468	22159717			http://matrisome.org	Genes encoding enzymes and their regulators involved in the remodeling of the extracellular matrix
754	C2	CP	NABA_ECM_REGULATORS	SERPINA1	5265	ENSG00000197249	SERPINA1	5265	ENSG00000197249	M3468	22159717			http://matrisome.org	Genes encoding enzymes and their regulators involved in the remodeling of the extracellular matrix
755	C2	CP	NABA_ECM_REGULATORS	SERPINA1	5265	ENSG00000277377	SERPINA1	5265	ENSG00000277377	M3468	22159717			http://matrisome.org	Genes encoding enzymes and their regulators involved in the remodeling of the extracellular matrix
756	C2	CP	NABA_ECM_REGULATORS	SERPINA10	51156	ENSG00000140093	SERPINA10	51156	ENSG00000140093	M3468	22159717			http://matrisome.org	Genes encoding enzymes and their regulators involved in the remodeling of the extracellular matrix
757	C2	CP	NABA_ECM_REGULATORS	SERPINA10	51156	ENSG00000278767	SERPINA10	51156	ENSG00000278767	M3468	22159717			http://matrisome.org	Genes encoding enzymes and their regulators involved in the remodeling of the extracellular matrix
758	C2	CP	NABA_ECM_REGULATORS	SERPINA11	256394	ENSG00000186910	SERPINA11	256394	ENSG00000186910	M3468	22159717			http://matrisome.org	Genes encoding enzymes and their regulators involved in the remodeling of the extracellular matrix
759	C2	CP	NABA_ECM_REGULATORS	SERPINA12	145264	ENSG00000165953	SERPINA12	145264	ENSG00000165953	M3468	22159717			http://matrisome.org	Genes encoding enzymes and their regulators involved in the remodeling of the extracellular matrix
760	C2	CP	NABA_ECM_REGULATORS	SERPINA2	390502	ENSG00000258597	SERPINA2	390502	ENSG00000258597	M3468	22159717			http://matrisome.org	Genes encoding enzymes and their regulators involved in the remodeling of the extracellular matrix
761	C2	CP	NABA_ECM_REGULATORS	SERPINA2	390502	ENSG00000274821	SERPINA2	390502	ENSG00000274821	M3468	22159717			http://matrisome.org	Genes encoding enzymes and their regulators involved in the remodeling of the extracellular matrix
762	C2	CP	NABA_ECM_REGULATORS	SERPINA3	12	ENSG00000196136	SERPINA3	12	ENSG00000196136	M3468	22159717			http://matrisome.org	Genes encoding enzymes and their regulators involved in the remodeling of the extracellular matrix
763	C2	CP	NABA_ECM_REGULATORS	SERPINA4	5267	ENSG00000100665	SERPINA4	5267	ENSG00000100665	M3468	22159717			http://matrisome.org	Genes encoding enzymes and their regulators involved in the remodeling of the extracellular matrix
764	C2	CP	NABA_ECM_REGULATORS	SERPINA5	5104	ENSG00000188488	SERPINA5	5104	ENSG00000188488	M3468	22159717			http://matrisome.org	Genes encoding enzymes and their regulators involved in the remodeling of the extracellular matrix
765	C2	CP	NABA_ECM_REGULATORS	SERPINA6	866	ENSG00000170099	SERPINA6	866	ENSG00000170099	M3468	22159717			http://matrisome.org	Genes encoding enzymes and their regulators involved in the remodeling of the extracellular matrix
766	C2	CP	NABA_ECM_REGULATORS	SERPINA6	866	ENSG00000277405	SERPINA6	866	ENSG00000277405	M3468	22159717			http://matrisome.org	Genes encoding enzymes and their regulators involved in the remodeling of the extracellular matrix
767	C2	CP	NABA_ECM_REGULATORS	SERPINA7	6906	ENSG00000123561	SERPINA7	6906	ENSG00000123561	M3468	22159717			http://matrisome.org	Genes encoding enzymes and their regulators involved in the remodeling of the extracellular matrix
768	C2	CP	NABA_ECM_REGULATORS	SERPINA9	327657	ENSG00000170054	SERPINA9	327657	ENSG00000170054	M3468	22159717			http://matrisome.org	Genes encoding enzymes and their regulators involved in the remodeling of the extracellular matrix
769	C2	CP	NABA_ECM_REGULATORS	SERPINB1	1992	ENSG00000021355	SERPINB1	1992	ENSG00000021355	M3468	22159717			http://matrisome.org	Genes encoding enzymes and their regulators involved in the remodeling of the extracellular matrix
770	C2	CP	NABA_ECM_REGULATORS	SERPINB10	5273	ENSG00000242550	SERPINB10	5273	ENSG00000242550	M3468	22159717			http://matrisome.org	Genes encoding enzymes and their regulators involved in the remodeling of the extracellular matrix
771	C2	CP	NABA_ECM_REGULATORS	SERPINB11	89778	ENSG00000206072	SERPINB11	89778	ENSG00000206072	M3468	22159717			http://matrisome.org	Genes encoding enzymes and their regulators involved in the remodeling of the extracellular matrix
772	C2	CP	NABA_ECM_REGULATORS	SERPINB12	89777	ENSG00000166634	SERPINB12	89777	ENSG00000166634	M3468	22159717			http://matrisome.org	Genes encoding enzymes and their regulators involved in the remodeling of the extracellular matrix
773	C2	CP	NABA_ECM_REGULATORS	SERPINB13	5275	ENSG00000197641	SERPINB13	5275	ENSG00000197641	M3468	22159717			http://matrisome.org	Genes encoding enzymes and their regulators involved in the remodeling of the extracellular matrix
774	C2	CP	NABA_ECM_REGULATORS	SERPINB2	5055	ENSG00000197632	SERPINB2	5055	ENSG00000197632	M3468	22159717			http://matrisome.org	Genes encoding enzymes and their regulators involved in the remodeling of the extracellular matrix
775	C2	CP	NABA_ECM_REGULATORS	SERPINB3	6317	ENSG00000057149	SERPINB3	6317	ENSG00000057149	M3468	22159717			http://matrisome.org	Genes encoding enzymes and their regulators involved in the remodeling of the extracellular matrix
776	C2	CP	NABA_ECM_REGULATORS	SERPINB4	6318	ENSG00000206073	SERPINB4	6318	ENSG00000206073	M3468	22159717			http://matrisome.org	Genes encoding enzymes and their regulators involved in the remodeling of the extracellular matrix
777	C2	CP	NABA_ECM_REGULATORS	SERPINB5	5268	ENSG00000206075	SERPINB5	5268	ENSG00000206075	M3468	22159717			http://matrisome.org	Genes encoding enzymes and their regulators involved in the remodeling of the extracellular matrix
778	C2	CP	NABA_ECM_REGULATORS	SERPINB6	5269	ENSG00000124570	SERPINB6	5269	ENSG00000124570	M3468	22159717			http://matrisome.org	Genes encoding enzymes and their regulators involved in the remodeling of the extracellular matrix
779	C2	CP	NABA_ECM_REGULATORS	SERPINB7	8710	ENSG00000166396	SERPINB7	8710	ENSG00000166396	M3468	22159717			http://matrisome.org	Genes encoding enzymes and their regulators involved in the remodeling of the extracellular matrix
780	C2	CP	NABA_ECM_REGULATORS	SERPINB8	5271	ENSG00000166401	SERPINB8	5271	ENSG00000166401	M3468	22159717			http://matrisome.org	Genes encoding enzymes and their regulators involved in the remodeling of the extracellular matrix
781	C2	CP	NABA_ECM_REGULATORS	SERPINB9	5272	ENSG00000170542	SERPINB9	5272	ENSG00000170542	M3468	22159717			http://matrisome.org	Genes encoding enzymes and their regulators involved in the remodeling of the extracellular matrix
782	C2	CP	NABA_ECM_REGULATORS	SERPINC1	462	ENSG00000117601	SERPINC1	462	ENSG00000117601	M3468	22159717			http://matrisome.org	Genes encoding enzymes and their regulators involved in the remodeling of the extracellular matrix
783	C2	CP	NABA_ECM_REGULATORS	SERPIND1	3053	ENSG00000099937	SERPIND1	3053	ENSG00000099937	M3468	22159717			http://matrisome.org	Genes encoding enzymes and their regulators involved in the remodeling of the extracellular matrix
784	C2	CP	NABA_ECM_REGULATORS	SERPINE1	5054	ENSG00000106366	SERPINE1	5054	ENSG00000106366	M3468	22159717			http://matrisome.org	Genes encoding enzymes and their regulators involved in the remodeling of the extracellular matrix
785	C2	CP	NABA_ECM_REGULATORS	SERPINE2	5270	ENSG00000135919	SERPINE2	5270	ENSG00000135919	M3468	22159717			http://matrisome.org	Genes encoding enzymes and their regulators involved in the remodeling of the extracellular matrix
786	C2	CP	NABA_ECM_REGULATORS	SERPINE3	647174	ENSG00000253309	SERPINE3	647174	ENSG00000253309	M3468	22159717			http://matrisome.org	Genes encoding enzymes and their regulators involved in the remodeling of the extracellular matrix
787	C2	CP	NABA_ECM_REGULATORS	SERPINF1	5176	ENSG00000132386	SERPINF1	5176	ENSG00000132386	M3468	22159717			http://matrisome.org	Genes encoding enzymes and their regulators involved in the remodeling of the extracellular matrix
788	C2	CP	NABA_ECM_REGULATORS	SERPINF1	5176	ENSG00000282307	SERPINF1	5176	ENSG00000282307	M3468	22159717			http://matrisome.org	Genes encoding enzymes and their regulators involved in the remodeling of the extracellular matrix
789	C2	CP	NABA_ECM_REGULATORS	SERPINF2	5345	ENSG00000167711	SERPINF2	5345	ENSG00000167711	M3468	22159717			http://matrisome.org	Genes encoding enzymes and their regulators involved in the remodeling of the extracellular matrix
790	C2	CP	NABA_ECM_REGULATORS	SERPINF2	5345	ENSG00000276838	SERPINF2	5345	ENSG00000276838	M3468	22159717			http://matrisome.org	Genes encoding enzymes and their regulators involved in the remodeling of the extracellular matrix
791	C2	CP	NABA_ECM_REGULATORS	SERPING1	710	ENSG00000149131	SERPING1	710	ENSG00000149131	M3468	22159717			http://matrisome.org	Genes encoding enzymes and their regulators involved in the remodeling of the extracellular matrix
792	C2	CP	NABA_ECM_REGULATORS	SERPINH1	871	ENSG00000149257	SERPINH1	871	ENSG00000149257	M3468	22159717			http://matrisome.org	Genes encoding enzymes and their regulators involved in the remodeling of the extracellular matrix
793	C2	CP	NABA_ECM_REGULATORS	SERPINI1	5274	ENSG00000163536	SERPINI1	5274	ENSG00000163536	M3468	22159717			http://matrisome.org	Genes encoding enzymes and their regulators involved in the remodeling of the extracellular matrix
794	C2	CP	NABA_ECM_REGULATORS	SERPINI2	5276	ENSG00000114204	SERPINI2	5276	ENSG00000114204	M3468	22159717			http://matrisome.org	Genes encoding enzymes and their regulators involved in the remodeling of the extracellular matrix
795	C2	CP	NABA_ECM_REGULATORS	SLPI	6590	ENSG00000124107	SLPI	6590	ENSG00000124107	M3468	22159717			http://matrisome.org	Genes encoding enzymes and their regulators involved in the remodeling of the extracellular matrix
796	C2	CP	NABA_ECM_REGULATORS	SPAM1	6677	ENSG00000106304	SPAM1	6677	ENSG00000106304	M3468	22159717			http://matrisome.org	Genes encoding enzymes and their regulators involved in the remodeling of the extracellular matrix
797	C2	CP	NABA_ECM_REGULATORS	ST14	6768	ENSG00000149418	ST14	6768	ENSG00000149418	M3468	22159717			http://matrisome.org	Genes encoding enzymes and their regulators involved in the remodeling of the extracellular matrix
798	C2	CP	NABA_ECM_REGULATORS	SULF1	23213	ENSG00000137573	SULF1	23213	ENSG00000137573	M3468	22159717			http://matrisome.org	Genes encoding enzymes and their regulators involved in the remodeling of the extracellular matrix
799	C2	CP	NABA_ECM_REGULATORS	SULF2	55959	ENSG00000196562	SULF2	55959	ENSG00000196562	M3468	22159717			http://matrisome.org	Genes encoding enzymes and their regulators involved in the remodeling of the extracellular matrix
800	C2	CP	NABA_ECM_REGULATORS	TGM1	7051	ENSG00000092295	TGM1	7051	ENSG00000092295	M3468	22159717			http://matrisome.org	Genes encoding enzymes and their regulators involved in the remodeling of the extracellular matrix
801	C2	CP	NABA_ECM_REGULATORS	TGM1	7051	ENSG00000285348	TGM1	7051	ENSG00000285348	M3468	22159717			http://matrisome.org	Genes encoding enzymes and their regulators involved in the remodeling of the extracellular matrix
802	C2	CP	NABA_ECM_REGULATORS	TGM2	7052	ENSG00000198959	TGM2	7052	ENSG00000198959	M3468	22159717			http://matrisome.org	Genes encoding enzymes and their regulators involved in the remodeling of the extracellular matrix
803	C2	CP	NABA_ECM_REGULATORS	TGM3	7053	ENSG00000125780	TGM3	7053	ENSG00000125780	M3468	22159717			http://matrisome.org	Genes encoding enzymes and their regulators involved in the remodeling of the extracellular matrix
804	C2	CP	NABA_ECM_REGULATORS	TGM4	7047	ENSG00000163810	TGM4	7047	ENSG00000163810	M3468	22159717			http://matrisome.org	Genes encoding enzymes and their regulators involved in the remodeling of the extracellular matrix
805	C2	CP	NABA_ECM_REGULATORS	TGM4	7047	ENSG00000281886	TGM4	7047	ENSG00000281886	M3468	22159717			http://matrisome.org	Genes encoding enzymes and their regulators involved in the remodeling of the extracellular matrix
806	C2	CP	NABA_ECM_REGULATORS	TGM5	9333	ENSG00000104055	TGM5	9333	ENSG00000104055	M3468	22159717			http://matrisome.org	Genes encoding enzymes and their regulators involved in the remodeling of the extracellular matrix
807	C2	CP	NABA_ECM_REGULATORS	TGM6	343641	ENSG00000166948	TGM6	343641	ENSG00000166948	M3468	22159717			http://matrisome.org	Genes encoding enzymes and their regulators involved in the remodeling of the extracellular matrix
808	C2	CP	NABA_ECM_REGULATORS	TGM7	116179	ENSG00000159495	TGM7	116179	ENSG00000159495	M3468	22159717			http://matrisome.org	Genes encoding enzymes and their regulators involved in the remodeling of the extracellular matrix
809	C2	CP	NABA_ECM_REGULATORS	TIMP1	7076	ENSG00000102265	TIMP1	7076	ENSG00000102265	M3468	22159717			http://matrisome.org	Genes encoding enzymes and their regulators involved in the remodeling of the extracellular matrix
810	C2	CP	NABA_ECM_REGULATORS	TIMP2	7077	ENSG00000035862	TIMP2	7077	ENSG00000035862	M3468	22159717			http://matrisome.org	Genes encoding enzymes and their regulators involved in the remodeling of the extracellular matrix
811	C2	CP	NABA_ECM_REGULATORS	TIMP3	7078	ENSG00000100234	TIMP3	7078	ENSG00000100234	M3468	22159717			http://matrisome.org	Genes encoding enzymes and their regulators involved in the remodeling of the extracellular matrix
812	C2	CP	NABA_ECM_REGULATORS	TIMP4	7079	ENSG00000157150	TIMP4	7079	ENSG00000157150	M3468	22159717			http://matrisome.org	Genes encoding enzymes and their regulators involved in the remodeling of the extracellular matrix
813	C2	CP	NABA_ECM_REGULATORS	TLL1	7092	ENSG00000038295	TLL1	7092	ENSG00000038295	M3468	22159717			http://matrisome.org	Genes encoding enzymes and their regulators involved in the remodeling of the extracellular matrix
814	C2	CP	NABA_ECM_REGULATORS	TLL2	7093	ENSG00000095587	TLL2	7093	ENSG00000095587	M3468	22159717			http://matrisome.org	Genes encoding enzymes and their regulators involved in the remodeling of the extracellular matrix
815	C2	CP	NABA_ECM_REGULATORS	TMPRSS15	5651	ENSG00000154646	TMPRSS15	5651	ENSG00000154646	M3468	22159717			http://matrisome.org	Genes encoding enzymes and their regulators involved in the remodeling of the extracellular matrix
816	C2	CP:REACTOME	REACTOME_ECM_PROTEOGLYCANS	ACAN	176	ENSG00000157766	ACAN	176	ENSG00000157766	M27219			R-HSA-3000178	https://www.reactome.org/content/detail/R-HSA-3000178|https://reactome.org/PathwayBrowser/#/R-HSA-3000178	ECM proteoglycans
817	C2	CP:REACTOME	REACTOME_ECM_PROTEOGLYCANS	AGRN	375790	ENSG00000188157	AGRN	375790	ENSG00000188157	M27219			R-HSA-3000178	https://www.reactome.org/content/detail/R-HSA-3000178|https://reactome.org/PathwayBrowser/#/R-HSA-3000178	ECM proteoglycans
818	C2	CP:REACTOME	REACTOME_ECM_PROTEOGLYCANS	APP	351	ENSG00000142192	APP	351	ENSG00000142192	M27219			R-HSA-3000178	https://www.reactome.org/content/detail/R-HSA-3000178|https://reactome.org/PathwayBrowser/#/R-HSA-3000178	ECM proteoglycans
819	C2	CP:REACTOME	REACTOME_ECM_PROTEOGLYCANS	ASPN	54829	ENSG00000106819	ASPN	54829	ENSG00000106819	M27219			R-HSA-3000178	https://www.reactome.org/content/detail/R-HSA-3000178|https://reactome.org/PathwayBrowser/#/R-HSA-3000178	ECM proteoglycans
820	C2	CP:REACTOME	REACTOME_ECM_PROTEOGLYCANS	BCAN	63827	ENSG00000132692	BCAN	63827	ENSG00000132692	M27219			R-HSA-3000178	https://www.reactome.org/content/detail/R-HSA-3000178|https://reactome.org/PathwayBrowser/#/R-HSA-3000178	ECM proteoglycans
821	C2	CP:REACTOME	REACTOME_ECM_PROTEOGLYCANS	BGN	633	ENSG00000182492	BGN	633	ENSG00000182492	M27219			R-HSA-3000178	https://www.reactome.org/content/detail/R-HSA-3000178|https://reactome.org/PathwayBrowser/#/R-HSA-3000178	ECM proteoglycans
822	C2	CP:REACTOME	REACTOME_ECM_PROTEOGLYCANS	COL1A1	1277	ENSG00000108821	COL1A1	1277	ENSG00000108821	M27219			R-HSA-3000178	https://www.reactome.org/content/detail/R-HSA-3000178|https://reactome.org/PathwayBrowser/#/R-HSA-3000178	ECM proteoglycans
823	C2	CP:REACTOME	REACTOME_ECM_PROTEOGLYCANS	COL1A2	1278	ENSG00000164692	COL1A2	1278	ENSG00000164692	M27219			R-HSA-3000178	https://www.reactome.org/content/detail/R-HSA-3000178|https://reactome.org/PathwayBrowser/#/R-HSA-3000178	ECM proteoglycans
824	C2	CP:REACTOME	REACTOME_ECM_PROTEOGLYCANS	COL2A1	1280	ENSG00000139219	COL2A1	1280	ENSG00000139219	M27219			R-HSA-3000178	https://www.reactome.org/content/detail/R-HSA-3000178|https://reactome.org/PathwayBrowser/#/R-HSA-3000178	ECM proteoglycans
825	C2	CP:REACTOME	REACTOME_ECM_PROTEOGLYCANS	COL3A1	1281	ENSG00000168542	COL3A1	1281	ENSG00000168542	M27219			R-HSA-3000178	https://www.reactome.org/content/detail/R-HSA-3000178|https://reactome.org/PathwayBrowser/#/R-HSA-3000178	ECM proteoglycans
826	C2	CP:REACTOME	REACTOME_ECM_PROTEOGLYCANS	COL4A1	1282	ENSG00000187498	COL4A1	1282	ENSG00000187498	M27219			R-HSA-3000178	https://www.reactome.org/content/detail/R-HSA-3000178|https://reactome.org/PathwayBrowser/#/R-HSA-3000178	ECM proteoglycans
827	C2	CP:REACTOME	REACTOME_ECM_PROTEOGLYCANS	COL4A2	1284	ENSG00000134871	COL4A2	1284	ENSG00000134871	M27219			R-HSA-3000178	https://www.reactome.org/content/detail/R-HSA-3000178|https://reactome.org/PathwayBrowser/#/R-HSA-3000178	ECM proteoglycans
828	C2	CP:REACTOME	REACTOME_ECM_PROTEOGLYCANS	COL4A3	1285	ENSG00000169031	COL4A3	1285	ENSG00000169031	M27219			R-HSA-3000178	https://www.reactome.org/content/detail/R-HSA-3000178|https://reactome.org/PathwayBrowser/#/R-HSA-3000178	ECM proteoglycans
829	C2	CP:REACTOME	REACTOME_ECM_PROTEOGLYCANS	COL4A4	1286	ENSG00000081052	COL4A4	1286	ENSG00000081052	M27219			R-HSA-3000178	https://www.reactome.org/content/detail/R-HSA-3000178|https://reactome.org/PathwayBrowser/#/R-HSA-3000178	ECM proteoglycans
830	C2	CP:REACTOME	REACTOME_ECM_PROTEOGLYCANS	COL4A5	1287	ENSG00000188153	COL4A5	1287	ENSG00000188153	M27219			R-HSA-3000178	https://www.reactome.org/content/detail/R-HSA-3000178|https://reactome.org/PathwayBrowser/#/R-HSA-3000178	ECM proteoglycans
831	C2	CP:REACTOME	REACTOME_ECM_PROTEOGLYCANS	COL4A6	1288	ENSG00000197565	COL4A6	1288	ENSG00000197565	M27219			R-HSA-3000178	https://www.reactome.org/content/detail/R-HSA-3000178|https://reactome.org/PathwayBrowser/#/R-HSA-3000178	ECM proteoglycans
832	C2	CP:REACTOME	REACTOME_ECM_PROTEOGLYCANS	COL5A1	1289	ENSG00000130635	COL5A1	1289	ENSG00000130635	M27219			R-HSA-3000178	https://www.reactome.org/content/detail/R-HSA-3000178|https://reactome.org/PathwayBrowser/#/R-HSA-3000178	ECM proteoglycans
833	C2	CP:REACTOME	REACTOME_ECM_PROTEOGLYCANS	COL5A2	1290	ENSG00000204262	COL5A2	1290	ENSG00000204262	M27219			R-HSA-3000178	https://www.reactome.org/content/detail/R-HSA-3000178|https://reactome.org/PathwayBrowser/#/R-HSA-3000178	ECM proteoglycans
834	C2	CP:REACTOME	REACTOME_ECM_PROTEOGLYCANS	COL5A3	50509	ENSG00000080573	COL5A3	50509	ENSG00000080573	M27219			R-HSA-3000178	https://www.reactome.org/content/detail/R-HSA-3000178|https://reactome.org/PathwayBrowser/#/R-HSA-3000178	ECM proteoglycans
835	C2	CP:REACTOME	REACTOME_ECM_PROTEOGLYCANS	COL6A1	1291	ENSG00000142156	COL6A1	1291	ENSG00000142156	M27219			R-HSA-3000178	https://www.reactome.org/content/detail/R-HSA-3000178|https://reactome.org/PathwayBrowser/#/R-HSA-3000178	ECM proteoglycans
836	C2	CP:REACTOME	REACTOME_ECM_PROTEOGLYCANS	COL6A2	1292	ENSG00000142173	COL6A2	1292	ENSG00000142173	M27219			R-HSA-3000178	https://www.reactome.org/content/detail/R-HSA-3000178|https://reactome.org/PathwayBrowser/#/R-HSA-3000178	ECM proteoglycans
837	C2	CP:REACTOME	REACTOME_ECM_PROTEOGLYCANS	COL6A3	1293	ENSG00000163359	COL6A3	1293	ENSG00000163359	M27219			R-HSA-3000178	https://www.reactome.org/content/detail/R-HSA-3000178|https://reactome.org/PathwayBrowser/#/R-HSA-3000178	ECM proteoglycans
838	C2	CP:REACTOME	REACTOME_ECM_PROTEOGLYCANS	COL6A5	256076	ENSG00000172752	COL6A5	256076	ENSG00000172752	M27219			R-HSA-3000178	https://www.reactome.org/content/detail/R-HSA-3000178|https://reactome.org/PathwayBrowser/#/R-HSA-3000178	ECM proteoglycans
839	C2	CP:REACTOME	REACTOME_ECM_PROTEOGLYCANS	COL6A6	131873	ENSG00000206384	COL6A6	131873	ENSG00000206384	M27219			R-HSA-3000178	https://www.reactome.org/content/detail/R-HSA-3000178|https://reactome.org/PathwayBrowser/#/R-HSA-3000178	ECM proteoglycans
840	C2	CP:REACTOME	REACTOME_ECM_PROTEOGLYCANS	COL9A1	1297	ENSG00000112280	COL9A1	1297	ENSG00000112280	M27219			R-HSA-3000178	https://www.reactome.org/content/detail/R-HSA-3000178|https://reactome.org/PathwayBrowser/#/R-HSA-3000178	ECM proteoglycans
841	C2	CP:REACTOME	REACTOME_ECM_PROTEOGLYCANS	COL9A2	1298	ENSG00000049089	COL9A2	1298	ENSG00000049089	M27219			R-HSA-3000178	https://www.reactome.org/content/detail/R-HSA-3000178|https://reactome.org/PathwayBrowser/#/R-HSA-3000178	ECM proteoglycans
842	C2	CP:REACTOME	REACTOME_ECM_PROTEOGLYCANS	COL9A3	1299	ENSG00000092758	COL9A3	1299	ENSG00000092758	M27219			R-HSA-3000178	https://www.reactome.org/content/detail/R-HSA-3000178|https://reactome.org/PathwayBrowser/#/R-HSA-3000178	ECM proteoglycans
843	C2	CP:REACTOME	REACTOME_ECM_PROTEOGLYCANS	COMP	1311	ENSG00000105664	COMP	1311	ENSG00000105664	M27219			R-HSA-3000178	https://www.reactome.org/content/detail/R-HSA-3000178|https://reactome.org/PathwayBrowser/#/R-HSA-3000178	ECM proteoglycans
844	C2	CP:REACTOME	REACTOME_ECM_PROTEOGLYCANS	DAG1	1605	ENSG00000173402	DAG1	1605	ENSG00000173402	M27219			R-HSA-3000178	https://www.reactome.org/content/detail/R-HSA-3000178|https://reactome.org/PathwayBrowser/#/R-HSA-3000178	ECM proteoglycans
845	C2	CP:REACTOME	REACTOME_ECM_PROTEOGLYCANS	DCN	1634	ENSG00000011465	DCN	1634	ENSG00000011465	M27219			R-HSA-3000178	https://www.reactome.org/content/detail/R-HSA-3000178|https://reactome.org/PathwayBrowser/#/R-HSA-3000178	ECM proteoglycans
846	C2	CP:REACTOME	REACTOME_ECM_PROTEOGLYCANS	DMP1	1758	ENSG00000152592	DMP1	1758	ENSG00000152592	M27219			R-HSA-3000178	https://www.reactome.org/content/detail/R-HSA-3000178|https://reactome.org/PathwayBrowser/#/R-HSA-3000178	ECM proteoglycans
847	C2	CP:REACTOME	REACTOME_ECM_PROTEOGLYCANS	DSPP	1834	ENSG00000152591	DSPP	1834	ENSG00000152591	M27219			R-HSA-3000178	https://www.reactome.org/content/detail/R-HSA-3000178|https://reactome.org/PathwayBrowser/#/R-HSA-3000178	ECM proteoglycans
848	C2	CP:REACTOME	REACTOME_ECM_PROTEOGLYCANS	FMOD	2331	ENSG00000122176	FMOD	2331	ENSG00000122176	M27219			R-HSA-3000178	https://www.reactome.org/content/detail/R-HSA-3000178|https://reactome.org/PathwayBrowser/#/R-HSA-3000178	ECM proteoglycans
849	C2	CP:REACTOME	REACTOME_ECM_PROTEOGLYCANS	FN1	2335	ENSG00000115414	FN1	2335	ENSG00000115414	M27219			R-HSA-3000178	https://www.reactome.org/content/detail/R-HSA-3000178|https://reactome.org/PathwayBrowser/#/R-HSA-3000178	ECM proteoglycans
850	C2	CP:REACTOME	REACTOME_ECM_PROTEOGLYCANS	HAPLN1	1404	ENSG00000145681	HAPLN1	1404	ENSG00000145681	M27219			R-HSA-3000178	https://www.reactome.org/content/detail/R-HSA-3000178|https://reactome.org/PathwayBrowser/#/R-HSA-3000178	ECM proteoglycans
851	C2	CP:REACTOME	REACTOME_ECM_PROTEOGLYCANS	HSPG2	3339	ENSG00000142798	HSPG2	3339	ENSG00000142798	M27219			R-HSA-3000178	https://www.reactome.org/content/detail/R-HSA-3000178|https://reactome.org/PathwayBrowser/#/R-HSA-3000178	ECM proteoglycans
852	C2	CP:REACTOME	REACTOME_ECM_PROTEOGLYCANS	IBSP	3381	ENSG00000029559	IBSP	3381	ENSG00000029559	M27219			R-HSA-3000178	https://www.reactome.org/content/detail/R-HSA-3000178|https://reactome.org/PathwayBrowser/#/R-HSA-3000178	ECM proteoglycans
853	C2	CP:REACTOME	REACTOME_ECM_PROTEOGLYCANS	ITGA2	3673	ENSG00000164171	ITGA2	3673	ENSG00000164171	M27219			R-HSA-3000178	https://www.reactome.org/content/detail/R-HSA-3000178|https://reactome.org/PathwayBrowser/#/R-HSA-3000178	ECM proteoglycans
854	C2	CP:REACTOME	REACTOME_ECM_PROTEOGLYCANS	ITGA2B	3674	ENSG00000005961	ITGA2B	3674	ENSG00000005961	M27219			R-HSA-3000178	https://www.reactome.org/content/detail/R-HSA-3000178|https://reactome.org/PathwayBrowser/#/R-HSA-3000178	ECM proteoglycans
855	C2	CP:REACTOME	REACTOME_ECM_PROTEOGLYCANS	ITGA7	3679	ENSG00000135424	ITGA7	3679	ENSG00000135424	M27219			R-HSA-3000178	https://www.reactome.org/content/detail/R-HSA-3000178|https://reactome.org/PathwayBrowser/#/R-HSA-3000178	ECM proteoglycans
856	C2	CP:REACTOME	REACTOME_ECM_PROTEOGLYCANS	ITGA8	8516	ENSG00000077943	ITGA8	8516	ENSG00000077943	M27219			R-HSA-3000178	https://www.reactome.org/content/detail/R-HSA-3000178|https://reactome.org/PathwayBrowser/#/R-HSA-3000178	ECM proteoglycans
857	C2	CP:REACTOME	REACTOME_ECM_PROTEOGLYCANS	ITGA9	3680	ENSG00000144668	ITGA9	3680	ENSG00000144668	M27219			R-HSA-3000178	https://www.reactome.org/content/detail/R-HSA-3000178|https://reactome.org/PathwayBrowser/#/R-HSA-3000178	ECM proteoglycans
858	C2	CP:REACTOME	REACTOME_ECM_PROTEOGLYCANS	ITGAV	3685	ENSG00000138448	ITGAV	3685	ENSG00000138448	M27219			R-HSA-3000178	https://www.reactome.org/content/detail/R-HSA-3000178|https://reactome.org/PathwayBrowser/#/R-HSA-3000178	ECM proteoglycans
859	C2	CP:REACTOME	REACTOME_ECM_PROTEOGLYCANS	ITGAX	3687	ENSG00000140678	ITGAX	3687	ENSG00000140678	M27219			R-HSA-3000178	https://www.reactome.org/content/detail/R-HSA-3000178|https://reactome.org/PathwayBrowser/#/R-HSA-3000178	ECM proteoglycans
860	C2	CP:REACTOME	REACTOME_ECM_PROTEOGLYCANS	ITGB1	3688	ENSG00000150093	ITGB1	3688	ENSG00000150093	M27219			R-HSA-3000178	https://www.reactome.org/content/detail/R-HSA-3000178|https://reactome.org/PathwayBrowser/#/R-HSA-3000178	ECM proteoglycans
861	C2	CP:REACTOME	REACTOME_ECM_PROTEOGLYCANS	ITGB3	3690	ENSG00000259207	ITGB3	3690	ENSG00000259207	M27219			R-HSA-3000178	https://www.reactome.org/content/detail/R-HSA-3000178|https://reactome.org/PathwayBrowser/#/R-HSA-3000178	ECM proteoglycans
862	C2	CP:REACTOME	REACTOME_ECM_PROTEOGLYCANS	ITGB5	3693	ENSG00000082781	ITGB5	3693	ENSG00000082781	M27219			R-HSA-3000178	https://www.reactome.org/content/detail/R-HSA-3000178|https://reactome.org/PathwayBrowser/#/R-HSA-3000178	ECM proteoglycans
863	C2	CP:REACTOME	REACTOME_ECM_PROTEOGLYCANS	ITGB6	3694	ENSG00000115221	ITGB6	3694	ENSG00000115221	M27219			R-HSA-3000178	https://www.reactome.org/content/detail/R-HSA-3000178|https://reactome.org/PathwayBrowser/#/R-HSA-3000178	ECM proteoglycans
864	C2	CP:REACTOME	REACTOME_ECM_PROTEOGLYCANS	LAMA1	284217	ENSG00000101680	LAMA1	284217	ENSG00000101680	M27219			R-HSA-3000178	https://www.reactome.org/content/detail/R-HSA-3000178|https://reactome.org/PathwayBrowser/#/R-HSA-3000178	ECM proteoglycans
865	C2	CP:REACTOME	REACTOME_ECM_PROTEOGLYCANS	LAMA2	3908	ENSG00000196569	LAMA2	3908	ENSG00000196569	M27219			R-HSA-3000178	https://www.reactome.org/content/detail/R-HSA-3000178|https://reactome.org/PathwayBrowser/#/R-HSA-3000178	ECM proteoglycans
866	C2	CP:REACTOME	REACTOME_ECM_PROTEOGLYCANS	LAMA3	3909	ENSG00000053747	LAMA3	3909	ENSG00000053747	M27219			R-HSA-3000178	https://www.reactome.org/content/detail/R-HSA-3000178|https://reactome.org/PathwayBrowser/#/R-HSA-3000178	ECM proteoglycans
867	C2	CP:REACTOME	REACTOME_ECM_PROTEOGLYCANS	LAMA4	3910	ENSG00000112769	LAMA4	3910	ENSG00000112769	M27219			R-HSA-3000178	https://www.reactome.org/content/detail/R-HSA-3000178|https://reactome.org/PathwayBrowser/#/R-HSA-3000178	ECM proteoglycans
868	C2	CP:REACTOME	REACTOME_ECM_PROTEOGLYCANS	LAMA5	3911	ENSG00000130702	LAMA5	3911	ENSG00000130702	M27219			R-HSA-3000178	https://www.reactome.org/content/detail/R-HSA-3000178|https://reactome.org/PathwayBrowser/#/R-HSA-3000178	ECM proteoglycans
869	C2	CP:REACTOME	REACTOME_ECM_PROTEOGLYCANS	LAMB1	3912	ENSG00000091136	LAMB1	3912	ENSG00000091136	M27219			R-HSA-3000178	https://www.reactome.org/content/detail/R-HSA-3000178|https://reactome.org/PathwayBrowser/#/R-HSA-3000178	ECM proteoglycans
870	C2	CP:REACTOME	REACTOME_ECM_PROTEOGLYCANS	LAMB2	3913	ENSG00000172037	LAMB2	3913	ENSG00000172037	M27219			R-HSA-3000178	https://www.reactome.org/content/detail/R-HSA-3000178|https://reactome.org/PathwayBrowser/#/R-HSA-3000178	ECM proteoglycans
871	C2	CP:REACTOME	REACTOME_ECM_PROTEOGLYCANS	LAMC1	3915	ENSG00000135862	LAMC1	3915	ENSG00000135862	M27219			R-HSA-3000178	https://www.reactome.org/content/detail/R-HSA-3000178|https://reactome.org/PathwayBrowser/#/R-HSA-3000178	ECM proteoglycans
872	C2	CP:REACTOME	REACTOME_ECM_PROTEOGLYCANS	LRP4	4038	ENSG00000134569	LRP4	4038	ENSG00000134569	M27219			R-HSA-3000178	https://www.reactome.org/content/detail/R-HSA-3000178|https://reactome.org/PathwayBrowser/#/R-HSA-3000178	ECM proteoglycans
873	C2	CP:REACTOME	REACTOME_ECM_PROTEOGLYCANS	LUM	4060	ENSG00000139329	LUM	4060	ENSG00000139329	M27219			R-HSA-3000178	https://www.reactome.org/content/detail/R-HSA-3000178|https://reactome.org/PathwayBrowser/#/R-HSA-3000178	ECM proteoglycans
874	C2	CP:REACTOME	REACTOME_ECM_PROTEOGLYCANS	MATN1	4146	ENSG00000162510	MATN1	4146	ENSG00000162510	M27219			R-HSA-3000178	https://www.reactome.org/content/detail/R-HSA-3000178|https://reactome.org/PathwayBrowser/#/R-HSA-3000178	ECM proteoglycans
875	C2	CP:REACTOME	REACTOME_ECM_PROTEOGLYCANS	MATN3	4148	ENSG00000132031	MATN3	4148	ENSG00000132031	M27219			R-HSA-3000178	https://www.reactome.org/content/detail/R-HSA-3000178|https://reactome.org/PathwayBrowser/#/R-HSA-3000178	ECM proteoglycans
876	C2	CP:REACTOME	REACTOME_ECM_PROTEOGLYCANS	MATN4	8785	ENSG00000124159	MATN4	8785	ENSG00000124159	M27219			R-HSA-3000178	https://www.reactome.org/content/detail/R-HSA-3000178|https://reactome.org/PathwayBrowser/#/R-HSA-3000178	ECM proteoglycans
877	C2	CP:REACTOME	REACTOME_ECM_PROTEOGLYCANS	MUSK	4593	ENSG00000030304	MUSK	4593	ENSG00000030304	M27219			R-HSA-3000178	https://www.reactome.org/content/detail/R-HSA-3000178|https://reactome.org/PathwayBrowser/#/R-HSA-3000178	ECM proteoglycans
878	C2	CP:REACTOME	REACTOME_ECM_PROTEOGLYCANS	NCAM1	4684	ENSG00000149294	NCAM1	4684	ENSG00000149294	M27219			R-HSA-3000178	https://www.reactome.org/content/detail/R-HSA-3000178|https://reactome.org/PathwayBrowser/#/R-HSA-3000178	ECM proteoglycans
879	C2	CP:REACTOME	REACTOME_ECM_PROTEOGLYCANS	NCAN	1463	ENSG00000130287	NCAN	1463	ENSG00000130287	M27219			R-HSA-3000178	https://www.reactome.org/content/detail/R-HSA-3000178|https://reactome.org/PathwayBrowser/#/R-HSA-3000178	ECM proteoglycans
880	C2	CP:REACTOME	REACTOME_ECM_PROTEOGLYCANS	PTPRS	5802	ENSG00000105426	PTPRS	5802	ENSG00000105426	M27219			R-HSA-3000178	https://www.reactome.org/content/detail/R-HSA-3000178|https://reactome.org/PathwayBrowser/#/R-HSA-3000178	ECM proteoglycans
881	C2	CP:REACTOME	REACTOME_ECM_PROTEOGLYCANS	SERPINE1	5054	ENSG00000106366	SERPINE1	5054	ENSG00000106366	M27219			R-HSA-3000178	https://www.reactome.org/content/detail/R-HSA-3000178|https://reactome.org/PathwayBrowser/#/R-HSA-3000178	ECM proteoglycans
882	C2	CP:REACTOME	REACTOME_ECM_PROTEOGLYCANS	SPARC	6678	ENSG00000113140	SPARC	6678	ENSG00000113140	M27219			R-HSA-3000178	https://www.reactome.org/content/detail/R-HSA-3000178|https://reactome.org/PathwayBrowser/#/R-HSA-3000178	ECM proteoglycans
883	C2	CP:REACTOME	REACTOME_ECM_PROTEOGLYCANS	TGFB1	7040	ENSG00000105329	TGFB1	7040	ENSG00000105329	M27219			R-HSA-3000178	https://www.reactome.org/content/detail/R-HSA-3000178|https://reactome.org/PathwayBrowser/#/R-HSA-3000178	ECM proteoglycans
884	C2	CP:REACTOME	REACTOME_ECM_PROTEOGLYCANS	TGFB2	7042	ENSG00000092969	TGFB2	7042	ENSG00000092969	M27219			R-HSA-3000178	https://www.reactome.org/content/detail/R-HSA-3000178|https://reactome.org/PathwayBrowser/#/R-HSA-3000178	ECM proteoglycans
885	C2	CP:REACTOME	REACTOME_ECM_PROTEOGLYCANS	TGFB3	7043	ENSG00000119699	TGFB3	7043	ENSG00000119699	M27219			R-HSA-3000178	https://www.reactome.org/content/detail/R-HSA-3000178|https://reactome.org/PathwayBrowser/#/R-HSA-3000178	ECM proteoglycans
886	C2	CP:REACTOME	REACTOME_ECM_PROTEOGLYCANS	TNC	3371	ENSG00000041982	TNC	3371	ENSG00000041982	M27219			R-HSA-3000178	https://www.reactome.org/content/detail/R-HSA-3000178|https://reactome.org/PathwayBrowser/#/R-HSA-3000178	ECM proteoglycans
887	C2	CP:REACTOME	REACTOME_ECM_PROTEOGLYCANS	TNN	63923	ENSG00000120332	TNN	63923	ENSG00000120332	M27219			R-HSA-3000178	https://www.reactome.org/content/detail/R-HSA-3000178|https://reactome.org/PathwayBrowser/#/R-HSA-3000178	ECM proteoglycans
888	C2	CP:REACTOME	REACTOME_ECM_PROTEOGLYCANS	TNR	7143	ENSG00000116147	TNR	7143	ENSG00000116147	M27219			R-HSA-3000178	https://www.reactome.org/content/detail/R-HSA-3000178|https://reactome.org/PathwayBrowser/#/R-HSA-3000178	ECM proteoglycans
889	C2	CP:REACTOME	REACTOME_ECM_PROTEOGLYCANS	TNXB	7148	ENSG00000168477	TNXB	7148	ENSG00000168477	M27219			R-HSA-3000178	https://www.reactome.org/content/detail/R-HSA-3000178|https://reactome.org/PathwayBrowser/#/R-HSA-3000178	ECM proteoglycans
890	C2	CP:REACTOME	REACTOME_ECM_PROTEOGLYCANS	TNXB	7148	ENSG00000229353	TNXB	7148	ENSG00000229353	M27219			R-HSA-3000178	https://www.reactome.org/content/detail/R-HSA-3000178|https://reactome.org/PathwayBrowser/#/R-HSA-3000178	ECM proteoglycans
891	C2	CP:REACTOME	REACTOME_ECM_PROTEOGLYCANS	TNXB	7148	ENSG00000236236	TNXB	7148	ENSG00000236236	M27219			R-HSA-3000178	https://www.reactome.org/content/detail/R-HSA-3000178|https://reactome.org/PathwayBrowser/#/R-HSA-3000178	ECM proteoglycans
892	C2	CP:REACTOME	REACTOME_ECM_PROTEOGLYCANS	VCAN	1462	ENSG00000038427	VCAN	1462	ENSG00000038427	M27219			R-HSA-3000178	https://www.reactome.org/content/detail/R-HSA-3000178|https://reactome.org/PathwayBrowser/#/R-HSA-3000178	ECM proteoglycans
893	C2	CP:REACTOME	REACTOME_ECM_PROTEOGLYCANS	VTN	7448	ENSG00000109072	VTN	7448	ENSG00000109072	M27219			R-HSA-3000178	https://www.reactome.org/content/detail/R-HSA-3000178|https://reactome.org/PathwayBrowser/#/R-HSA-3000178	ECM proteoglycans
894	C2	CP:REACTOME	REACTOME_NON_INTEGRIN_MEMBRANE_ECM_INTERACTIONS	ACTN1	87	ENSG00000072110	ACTN1	87	ENSG00000072110	M27218			R-HSA-3000171	https://www.reactome.org/content/detail/R-HSA-3000171|https://reactome.org/PathwayBrowser/#/R-HSA-3000171	Non-integrin membrane-ECM interactions
895	C2	CP:REACTOME	REACTOME_NON_INTEGRIN_MEMBRANE_ECM_INTERACTIONS	AGRN	375790	ENSG00000188157	AGRN	375790	ENSG00000188157	M27218			R-HSA-3000171	https://www.reactome.org/content/detail/R-HSA-3000171|https://reactome.org/PathwayBrowser/#/R-HSA-3000171	Non-integrin membrane-ECM interactions
896	C2	CP:REACTOME	REACTOME_NON_INTEGRIN_MEMBRANE_ECM_INTERACTIONS	CASK	8573	ENSG00000147044	CASK	8573	ENSG00000147044	M27218			R-HSA-3000171	https://www.reactome.org/content/detail/R-HSA-3000171|https://reactome.org/PathwayBrowser/#/R-HSA-3000171	Non-integrin membrane-ECM interactions
897	C2	CP:REACTOME	REACTOME_NON_INTEGRIN_MEMBRANE_ECM_INTERACTIONS	COL10A1	1300	ENSG00000123500	COL10A1	1300	ENSG00000123500	M27218			R-HSA-3000171	https://www.reactome.org/content/detail/R-HSA-3000171|https://reactome.org/PathwayBrowser/#/R-HSA-3000171	Non-integrin membrane-ECM interactions
898	C2	CP:REACTOME	REACTOME_NON_INTEGRIN_MEMBRANE_ECM_INTERACTIONS	COL11A1	1301	ENSG00000060718	COL11A1	1301	ENSG00000060718	M27218			R-HSA-3000171	https://www.reactome.org/content/detail/R-HSA-3000171|https://reactome.org/PathwayBrowser/#/R-HSA-3000171	Non-integrin membrane-ECM interactions
899	C2	CP:REACTOME	REACTOME_NON_INTEGRIN_MEMBRANE_ECM_INTERACTIONS	COL11A2	1302	ENSG00000204248	COL11A2	1302	ENSG00000204248	M27218			R-HSA-3000171	https://www.reactome.org/content/detail/R-HSA-3000171|https://reactome.org/PathwayBrowser/#/R-HSA-3000171	Non-integrin membrane-ECM interactions
900	C2	CP:REACTOME	REACTOME_NON_INTEGRIN_MEMBRANE_ECM_INTERACTIONS	COL11A2	1302	ENSG00000206290	COL11A2	1302	ENSG00000206290	M27218			R-HSA-3000171	https://www.reactome.org/content/detail/R-HSA-3000171|https://reactome.org/PathwayBrowser/#/R-HSA-3000171	Non-integrin membrane-ECM interactions
901	C2	CP:REACTOME	REACTOME_NON_INTEGRIN_MEMBRANE_ECM_INTERACTIONS	COL11A2	1302	ENSG00000227801	COL11A2	1302	ENSG00000227801	M27218			R-HSA-3000171	https://www.reactome.org/content/detail/R-HSA-3000171|https://reactome.org/PathwayBrowser/#/R-HSA-3000171	Non-integrin membrane-ECM interactions
902	C2	CP:REACTOME	REACTOME_NON_INTEGRIN_MEMBRANE_ECM_INTERACTIONS	COL11A2	1302	ENSG00000230930	COL11A2	1302	ENSG00000230930	M27218			R-HSA-3000171	https://www.reactome.org/content/detail/R-HSA-3000171|https://reactome.org/PathwayBrowser/#/R-HSA-3000171	Non-integrin membrane-ECM interactions
903	C2	CP:REACTOME	REACTOME_NON_INTEGRIN_MEMBRANE_ECM_INTERACTIONS	COL11A2	1302	ENSG00000235708	COL11A2	1302	ENSG00000235708	M27218			R-HSA-3000171	https://www.reactome.org/content/detail/R-HSA-3000171|https://reactome.org/PathwayBrowser/#/R-HSA-3000171	Non-integrin membrane-ECM interactions
904	C2	CP:REACTOME	REACTOME_NON_INTEGRIN_MEMBRANE_ECM_INTERACTIONS	COL1A1	1277	ENSG00000108821	COL1A1	1277	ENSG00000108821	M27218			R-HSA-3000171	https://www.reactome.org/content/detail/R-HSA-3000171|https://reactome.org/PathwayBrowser/#/R-HSA-3000171	Non-integrin membrane-ECM interactions
905	C2	CP:REACTOME	REACTOME_NON_INTEGRIN_MEMBRANE_ECM_INTERACTIONS	COL1A2	1278	ENSG00000164692	COL1A2	1278	ENSG00000164692	M27218			R-HSA-3000171	https://www.reactome.org/content/detail/R-HSA-3000171|https://reactome.org/PathwayBrowser/#/R-HSA-3000171	Non-integrin membrane-ECM interactions
906	C2	CP:REACTOME	REACTOME_NON_INTEGRIN_MEMBRANE_ECM_INTERACTIONS	COL2A1	1280	ENSG00000139219	COL2A1	1280	ENSG00000139219	M27218			R-HSA-3000171	https://www.reactome.org/content/detail/R-HSA-3000171|https://reactome.org/PathwayBrowser/#/R-HSA-3000171	Non-integrin membrane-ECM interactions
907	C2	CP:REACTOME	REACTOME_NON_INTEGRIN_MEMBRANE_ECM_INTERACTIONS	COL3A1	1281	ENSG00000168542	COL3A1	1281	ENSG00000168542	M27218			R-HSA-3000171	https://www.reactome.org/content/detail/R-HSA-3000171|https://reactome.org/PathwayBrowser/#/R-HSA-3000171	Non-integrin membrane-ECM interactions
908	C2	CP:REACTOME	REACTOME_NON_INTEGRIN_MEMBRANE_ECM_INTERACTIONS	COL4A1	1282	ENSG00000187498	COL4A1	1282	ENSG00000187498	M27218			R-HSA-3000171	https://www.reactome.org/content/detail/R-HSA-3000171|https://reactome.org/PathwayBrowser/#/R-HSA-3000171	Non-integrin membrane-ECM interactions
909	C2	CP:REACTOME	REACTOME_NON_INTEGRIN_MEMBRANE_ECM_INTERACTIONS	COL4A2	1284	ENSG00000134871	COL4A2	1284	ENSG00000134871	M27218			R-HSA-3000171	https://www.reactome.org/content/detail/R-HSA-3000171|https://reactome.org/PathwayBrowser/#/R-HSA-3000171	Non-integrin membrane-ECM interactions
910	C2	CP:REACTOME	REACTOME_NON_INTEGRIN_MEMBRANE_ECM_INTERACTIONS	COL4A3	1285	ENSG00000169031	COL4A3	1285	ENSG00000169031	M27218			R-HSA-3000171	https://www.reactome.org/content/detail/R-HSA-3000171|https://reactome.org/PathwayBrowser/#/R-HSA-3000171	Non-integrin membrane-ECM interactions
911	C2	CP:REACTOME	REACTOME_NON_INTEGRIN_MEMBRANE_ECM_INTERACTIONS	COL4A4	1286	ENSG00000081052	COL4A4	1286	ENSG00000081052	M27218			R-HSA-3000171	https://www.reactome.org/content/detail/R-HSA-3000171|https://reactome.org/PathwayBrowser/#/R-HSA-3000171	Non-integrin membrane-ECM interactions
912	C2	CP:REACTOME	REACTOME_NON_INTEGRIN_MEMBRANE_ECM_INTERACTIONS	COL4A5	1287	ENSG00000188153	COL4A5	1287	ENSG00000188153	M27218			R-HSA-3000171	https://www.reactome.org/content/detail/R-HSA-3000171|https://reactome.org/PathwayBrowser/#/R-HSA-3000171	Non-integrin membrane-ECM interactions
913	C2	CP:REACTOME	REACTOME_NON_INTEGRIN_MEMBRANE_ECM_INTERACTIONS	COL4A6	1288	ENSG00000197565	COL4A6	1288	ENSG00000197565	M27218			R-HSA-3000171	https://www.reactome.org/content/detail/R-HSA-3000171|https://reactome.org/PathwayBrowser/#/R-HSA-3000171	Non-integrin membrane-ECM interactions
914	C2	CP:REACTOME	REACTOME_NON_INTEGRIN_MEMBRANE_ECM_INTERACTIONS	COL5A1	1289	ENSG00000130635	COL5A1	1289	ENSG00000130635	M27218			R-HSA-3000171	https://www.reactome.org/content/detail/R-HSA-3000171|https://reactome.org/PathwayBrowser/#/R-HSA-3000171	Non-integrin membrane-ECM interactions
915	C2	CP:REACTOME	REACTOME_NON_INTEGRIN_MEMBRANE_ECM_INTERACTIONS	COL5A2	1290	ENSG00000204262	COL5A2	1290	ENSG00000204262	M27218			R-HSA-3000171	https://www.reactome.org/content/detail/R-HSA-3000171|https://reactome.org/PathwayBrowser/#/R-HSA-3000171	Non-integrin membrane-ECM interactions
916	C2	CP:REACTOME	REACTOME_NON_INTEGRIN_MEMBRANE_ECM_INTERACTIONS	COL5A3	50509	ENSG00000080573	COL5A3	50509	ENSG00000080573	M27218			R-HSA-3000171	https://www.reactome.org/content/detail/R-HSA-3000171|https://reactome.org/PathwayBrowser/#/R-HSA-3000171	Non-integrin membrane-ECM interactions
917	C2	CP:REACTOME	REACTOME_NON_INTEGRIN_MEMBRANE_ECM_INTERACTIONS	DAG1	1605	ENSG00000173402	DAG1	1605	ENSG00000173402	M27218			R-HSA-3000171	https://www.reactome.org/content/detail/R-HSA-3000171|https://reactome.org/PathwayBrowser/#/R-HSA-3000171	Non-integrin membrane-ECM interactions
918	C2	CP:REACTOME	REACTOME_NON_INTEGRIN_MEMBRANE_ECM_INTERACTIONS	DDR1	780	ENSG00000137332	DDR1	780	ENSG00000137332	M27218			R-HSA-3000171	https://www.reactome.org/content/detail/R-HSA-3000171|https://reactome.org/PathwayBrowser/#/R-HSA-3000171	Non-integrin membrane-ECM interactions
919	C2	CP:REACTOME	REACTOME_NON_INTEGRIN_MEMBRANE_ECM_INTERACTIONS	DDR1	780	ENSG00000204580	DDR1	780	ENSG00000204580	M27218			R-HSA-3000171	https://www.reactome.org/content/detail/R-HSA-3000171|https://reactome.org/PathwayBrowser/#/R-HSA-3000171	Non-integrin membrane-ECM interactions
920	C2	CP:REACTOME	REACTOME_NON_INTEGRIN_MEMBRANE_ECM_INTERACTIONS	DDR1	780	ENSG00000215522	DDR1	780	ENSG00000215522	M27218			R-HSA-3000171	https://www.reactome.org/content/detail/R-HSA-3000171|https://reactome.org/PathwayBrowser/#/R-HSA-3000171	Non-integrin membrane-ECM interactions
921	C2	CP:REACTOME	REACTOME_NON_INTEGRIN_MEMBRANE_ECM_INTERACTIONS	DDR1	780	ENSG00000230456	DDR1	780	ENSG00000230456	M27218			R-HSA-3000171	https://www.reactome.org/content/detail/R-HSA-3000171|https://reactome.org/PathwayBrowser/#/R-HSA-3000171	Non-integrin membrane-ECM interactions
922	C2	CP:REACTOME	REACTOME_NON_INTEGRIN_MEMBRANE_ECM_INTERACTIONS	DDR1	780	ENSG00000234078	DDR1	780	ENSG00000234078	M27218			R-HSA-3000171	https://www.reactome.org/content/detail/R-HSA-3000171|https://reactome.org/PathwayBrowser/#/R-HSA-3000171	Non-integrin membrane-ECM interactions
923	C2	CP:REACTOME	REACTOME_NON_INTEGRIN_MEMBRANE_ECM_INTERACTIONS	DDR2	4921	ENSG00000162733	DDR2	4921	ENSG00000162733	M27218			R-HSA-3000171	https://www.reactome.org/content/detail/R-HSA-3000171|https://reactome.org/PathwayBrowser/#/R-HSA-3000171	Non-integrin membrane-ECM interactions
924	C2	CP:REACTOME	REACTOME_NON_INTEGRIN_MEMBRANE_ECM_INTERACTIONS	DMD	1756	ENSG00000198947	DMD	1756	ENSG00000198947	M27218			R-HSA-3000171	https://www.reactome.org/content/detail/R-HSA-3000171|https://reactome.org/PathwayBrowser/#/R-HSA-3000171	Non-integrin membrane-ECM interactions
925	C2	CP:REACTOME	REACTOME_NON_INTEGRIN_MEMBRANE_ECM_INTERACTIONS	FGF2	2247	ENSG00000138685	FGF2	2247	ENSG00000138685	M27218			R-HSA-3000171	https://www.reactome.org/content/detail/R-HSA-3000171|https://reactome.org/PathwayBrowser/#/R-HSA-3000171	Non-integrin membrane-ECM interactions
926	C2	CP:REACTOME	REACTOME_NON_INTEGRIN_MEMBRANE_ECM_INTERACTIONS	FN1	2335	ENSG00000115414	FN1	2335	ENSG00000115414	M27218			R-HSA-3000171	https://www.reactome.org/content/detail/R-HSA-3000171|https://reactome.org/PathwayBrowser/#/R-HSA-3000171	Non-integrin membrane-ECM interactions
927	C2	CP:REACTOME	REACTOME_NON_INTEGRIN_MEMBRANE_ECM_INTERACTIONS	HSPG2	3339	ENSG00000142798	HSPG2	3339	ENSG00000142798	M27218			R-HSA-3000171	https://www.reactome.org/content/detail/R-HSA-3000171|https://reactome.org/PathwayBrowser/#/R-HSA-3000171	Non-integrin membrane-ECM interactions
928	C2	CP:REACTOME	REACTOME_NON_INTEGRIN_MEMBRANE_ECM_INTERACTIONS	ITGA2	3673	ENSG00000164171	ITGA2	3673	ENSG00000164171	M27218			R-HSA-3000171	https://www.reactome.org/content/detail/R-HSA-3000171|https://reactome.org/PathwayBrowser/#/R-HSA-3000171	Non-integrin membrane-ECM interactions
929	C2	CP:REACTOME	REACTOME_NON_INTEGRIN_MEMBRANE_ECM_INTERACTIONS	ITGA6	3655	ENSG00000091409	ITGA6	3655	ENSG00000091409	M27218			R-HSA-3000171	https://www.reactome.org/content/detail/R-HSA-3000171|https://reactome.org/PathwayBrowser/#/R-HSA-3000171	Non-integrin membrane-ECM interactions
930	C2	CP:REACTOME	REACTOME_NON_INTEGRIN_MEMBRANE_ECM_INTERACTIONS	ITGAV	3685	ENSG00000138448	ITGAV	3685	ENSG00000138448	M27218			R-HSA-3000171	https://www.reactome.org/content/detail/R-HSA-3000171|https://reactome.org/PathwayBrowser/#/R-HSA-3000171	Non-integrin membrane-ECM interactions
931	C2	CP:REACTOME	REACTOME_NON_INTEGRIN_MEMBRANE_ECM_INTERACTIONS	ITGB1	3688	ENSG00000150093	ITGB1	3688	ENSG00000150093	M27218			R-HSA-3000171	https://www.reactome.org/content/detail/R-HSA-3000171|https://reactome.org/PathwayBrowser/#/R-HSA-3000171	Non-integrin membrane-ECM interactions
932	C2	CP:REACTOME	REACTOME_NON_INTEGRIN_MEMBRANE_ECM_INTERACTIONS	ITGB3	3690	ENSG00000259207	ITGB3	3690	ENSG00000259207	M27218			R-HSA-3000171	https://www.reactome.org/content/detail/R-HSA-3000171|https://reactome.org/PathwayBrowser/#/R-HSA-3000171	Non-integrin membrane-ECM interactions
933	C2	CP:REACTOME	REACTOME_NON_INTEGRIN_MEMBRANE_ECM_INTERACTIONS	ITGB4	3691	ENSG00000132470	ITGB4	3691	ENSG00000132470	M27218			R-HSA-3000171	https://www.reactome.org/content/detail/R-HSA-3000171|https://reactome.org/PathwayBrowser/#/R-HSA-3000171	Non-integrin membrane-ECM interactions
934	C2	CP:REACTOME	REACTOME_NON_INTEGRIN_MEMBRANE_ECM_INTERACTIONS	ITGB5	3693	ENSG00000082781	ITGB5	3693	ENSG00000082781	M27218			R-HSA-3000171	https://www.reactome.org/content/detail/R-HSA-3000171|https://reactome.org/PathwayBrowser/#/R-HSA-3000171	Non-integrin membrane-ECM interactions
935	C2	CP:REACTOME	REACTOME_NON_INTEGRIN_MEMBRANE_ECM_INTERACTIONS	LAMA1	284217	ENSG00000101680	LAMA1	284217	ENSG00000101680	M27218			R-HSA-3000171	https://www.reactome.org/content/detail/R-HSA-3000171|https://reactome.org/PathwayBrowser/#/R-HSA-3000171	Non-integrin membrane-ECM interactions
936	C2	CP:REACTOME	REACTOME_NON_INTEGRIN_MEMBRANE_ECM_INTERACTIONS	LAMA2	3908	ENSG00000196569	LAMA2	3908	ENSG00000196569	M27218			R-HSA-3000171	https://www.reactome.org/content/detail/R-HSA-3000171|https://reactome.org/PathwayBrowser/#/R-HSA-3000171	Non-integrin membrane-ECM interactions
937	C2	CP:REACTOME	REACTOME_NON_INTEGRIN_MEMBRANE_ECM_INTERACTIONS	LAMA3	3909	ENSG00000053747	LAMA3	3909	ENSG00000053747	M27218			R-HSA-3000171	https://www.reactome.org/content/detail/R-HSA-3000171|https://reactome.org/PathwayBrowser/#/R-HSA-3000171	Non-integrin membrane-ECM interactions
938	C2	CP:REACTOME	REACTOME_NON_INTEGRIN_MEMBRANE_ECM_INTERACTIONS	LAMA4	3910	ENSG00000112769	LAMA4	3910	ENSG00000112769	M27218			R-HSA-3000171	https://www.reactome.org/content/detail/R-HSA-3000171|https://reactome.org/PathwayBrowser/#/R-HSA-3000171	Non-integrin membrane-ECM interactions
939	C2	CP:REACTOME	REACTOME_NON_INTEGRIN_MEMBRANE_ECM_INTERACTIONS	LAMA5	3911	ENSG00000130702	LAMA5	3911	ENSG00000130702	M27218			R-HSA-3000171	https://www.reactome.org/content/detail/R-HSA-3000171|https://reactome.org/PathwayBrowser/#/R-HSA-3000171	Non-integrin membrane-ECM interactions
940	C2	CP:REACTOME	REACTOME_NON_INTEGRIN_MEMBRANE_ECM_INTERACTIONS	LAMB1	3912	ENSG00000091136	LAMB1	3912	ENSG00000091136	M27218			R-HSA-3000171	https://www.reactome.org/content/detail/R-HSA-3000171|https://reactome.org/PathwayBrowser/#/R-HSA-3000171	Non-integrin membrane-ECM interactions
941	C2	CP:REACTOME	REACTOME_NON_INTEGRIN_MEMBRANE_ECM_INTERACTIONS	LAMB2	3913	ENSG00000172037	LAMB2	3913	ENSG00000172037	M27218			R-HSA-3000171	https://www.reactome.org/content/detail/R-HSA-3000171|https://reactome.org/PathwayBrowser/#/R-HSA-3000171	Non-integrin membrane-ECM interactions
942	C2	CP:REACTOME	REACTOME_NON_INTEGRIN_MEMBRANE_ECM_INTERACTIONS	LAMB3	3914	ENSG00000196878	LAMB3	3914	ENSG00000196878	M27218			R-HSA-3000171	https://www.reactome.org/content/detail/R-HSA-3000171|https://reactome.org/PathwayBrowser/#/R-HSA-3000171	Non-integrin membrane-ECM interactions
943	C2	CP:REACTOME	REACTOME_NON_INTEGRIN_MEMBRANE_ECM_INTERACTIONS	LAMC1	3915	ENSG00000135862	LAMC1	3915	ENSG00000135862	M27218			R-HSA-3000171	https://www.reactome.org/content/detail/R-HSA-3000171|https://reactome.org/PathwayBrowser/#/R-HSA-3000171	Non-integrin membrane-ECM interactions
944	C2	CP:REACTOME	REACTOME_NON_INTEGRIN_MEMBRANE_ECM_INTERACTIONS	LAMC2	3918	ENSG00000058085	LAMC2	3918	ENSG00000058085	M27218			R-HSA-3000171	https://www.reactome.org/content/detail/R-HSA-3000171|https://reactome.org/PathwayBrowser/#/R-HSA-3000171	Non-integrin membrane-ECM interactions
945	C2	CP:REACTOME	REACTOME_NON_INTEGRIN_MEMBRANE_ECM_INTERACTIONS	LAMC3	10319	ENSG00000050555	LAMC3	10319	ENSG00000050555	M27218			R-HSA-3000171	https://www.reactome.org/content/detail/R-HSA-3000171|https://reactome.org/PathwayBrowser/#/R-HSA-3000171	Non-integrin membrane-ECM interactions
946	C2	CP:REACTOME	REACTOME_NON_INTEGRIN_MEMBRANE_ECM_INTERACTIONS	NRXN1	9378	ENSG00000179915	NRXN1	9378	ENSG00000179915	M27218			R-HSA-3000171	https://www.reactome.org/content/detail/R-HSA-3000171|https://reactome.org/PathwayBrowser/#/R-HSA-3000171	Non-integrin membrane-ECM interactions
947	C2	CP:REACTOME	REACTOME_NON_INTEGRIN_MEMBRANE_ECM_INTERACTIONS	NTN4	59277	ENSG00000074527	NTN4	59277	ENSG00000074527	M27218			R-HSA-3000171	https://www.reactome.org/content/detail/R-HSA-3000171|https://reactome.org/PathwayBrowser/#/R-HSA-3000171	Non-integrin membrane-ECM interactions
948	C2	CP:REACTOME	REACTOME_NON_INTEGRIN_MEMBRANE_ECM_INTERACTIONS	PDGFA	5154	ENSG00000197461	PDGFA	5154	ENSG00000197461	M27218			R-HSA-3000171	https://www.reactome.org/content/detail/R-HSA-3000171|https://reactome.org/PathwayBrowser/#/R-HSA-3000171	Non-integrin membrane-ECM interactions
949	C2	CP:REACTOME	REACTOME_NON_INTEGRIN_MEMBRANE_ECM_INTERACTIONS	PDGFB	5155	ENSG00000100311	PDGFB	5155	ENSG00000100311	M27218			R-HSA-3000171	https://www.reactome.org/content/detail/R-HSA-3000171|https://reactome.org/PathwayBrowser/#/R-HSA-3000171	Non-integrin membrane-ECM interactions
950	C2	CP:REACTOME	REACTOME_NON_INTEGRIN_MEMBRANE_ECM_INTERACTIONS	PRKCA	5578	ENSG00000154229	PRKCA	5578	ENSG00000154229	M27218			R-HSA-3000171	https://www.reactome.org/content/detail/R-HSA-3000171|https://reactome.org/PathwayBrowser/#/R-HSA-3000171	Non-integrin membrane-ECM interactions
951	C2	CP:REACTOME	REACTOME_NON_INTEGRIN_MEMBRANE_ECM_INTERACTIONS	SDC1	6382	ENSG00000115884	SDC1	6382	ENSG00000115884	M27218			R-HSA-3000171	https://www.reactome.org/content/detail/R-HSA-3000171|https://reactome.org/PathwayBrowser/#/R-HSA-3000171	Non-integrin membrane-ECM interactions
952	C2	CP:REACTOME	REACTOME_NON_INTEGRIN_MEMBRANE_ECM_INTERACTIONS	SDC2	6383	ENSG00000169439	SDC2	6383	ENSG00000169439	M27218			R-HSA-3000171	https://www.reactome.org/content/detail/R-HSA-3000171|https://reactome.org/PathwayBrowser/#/R-HSA-3000171	Non-integrin membrane-ECM interactions
953	C2	CP:REACTOME	REACTOME_NON_INTEGRIN_MEMBRANE_ECM_INTERACTIONS	SDC3	9672	ENSG00000162512	SDC3	9672	ENSG00000162512	M27218			R-HSA-3000171	https://www.reactome.org/content/detail/R-HSA-3000171|https://reactome.org/PathwayBrowser/#/R-HSA-3000171	Non-integrin membrane-ECM interactions
954	C2	CP:REACTOME	REACTOME_NON_INTEGRIN_MEMBRANE_ECM_INTERACTIONS	SDC4	6385	ENSG00000124145	SDC4	6385	ENSG00000124145	M27218			R-HSA-3000171	https://www.reactome.org/content/detail/R-HSA-3000171|https://reactome.org/PathwayBrowser/#/R-HSA-3000171	Non-integrin membrane-ECM interactions
955	C2	CP:REACTOME	REACTOME_NON_INTEGRIN_MEMBRANE_ECM_INTERACTIONS	TGFB1	7040	ENSG00000105329	TGFB1	7040	ENSG00000105329	M27218			R-HSA-3000171	https://www.reactome.org/content/detail/R-HSA-3000171|https://reactome.org/PathwayBrowser/#/R-HSA-3000171	Non-integrin membrane-ECM interactions
956	C2	CP:REACTOME	REACTOME_NON_INTEGRIN_MEMBRANE_ECM_INTERACTIONS	THBS1	7057	ENSG00000137801	THBS1	7057	ENSG00000137801	M27218			R-HSA-3000171	https://www.reactome.org/content/detail/R-HSA-3000171|https://reactome.org/PathwayBrowser/#/R-HSA-3000171	Non-integrin membrane-ECM interactions
957	C2	CP:REACTOME	REACTOME_NON_INTEGRIN_MEMBRANE_ECM_INTERACTIONS	TNC	3371	ENSG00000041982	TNC	3371	ENSG00000041982	M27218			R-HSA-3000171	https://www.reactome.org/content/detail/R-HSA-3000171|https://reactome.org/PathwayBrowser/#/R-HSA-3000171	Non-integrin membrane-ECM interactions
958	C2	CP:REACTOME	REACTOME_NON_INTEGRIN_MEMBRANE_ECM_INTERACTIONS	TRAPPC4	51399	ENSG00000196655	TRAPPC4	51399	ENSG00000196655	M27218			R-HSA-3000171	https://www.reactome.org/content/detail/R-HSA-3000171|https://reactome.org/PathwayBrowser/#/R-HSA-3000171	Non-integrin membrane-ECM interactions
959	C2	CP:REACTOME	REACTOME_NON_INTEGRIN_MEMBRANE_ECM_INTERACTIONS	TRAPPC4	51399	ENSG00000280495	TRAPPC4	51399	ENSG00000280495	M27218			R-HSA-3000171	https://www.reactome.org/content/detail/R-HSA-3000171|https://reactome.org/PathwayBrowser/#/R-HSA-3000171	Non-integrin membrane-ECM interactions
960	C2	CP:REACTOME	REACTOME_NON_INTEGRIN_MEMBRANE_ECM_INTERACTIONS	TTR	7276	ENSG00000118271	TTR	7276	ENSG00000118271	M27218			R-HSA-3000171	https://www.reactome.org/content/detail/R-HSA-3000171|https://reactome.org/PathwayBrowser/#/R-HSA-3000171	Non-integrin membrane-ECM interactions
961	C2	CP:REACTOME	REACTOME_NON_INTEGRIN_MEMBRANE_ECM_INTERACTIONS	VTN	7448	ENSG00000109072	VTN	7448	ENSG00000109072	M27218			R-HSA-3000171	https://www.reactome.org/content/detail/R-HSA-3000171|https://reactome.org/PathwayBrowser/#/R-HSA-3000171	Non-integrin membrane-ECM interactions
962	C2	CP:WIKIPATHWAYS	WP_MIR5093P_ALTERATION_OF_YAP1ECM_AXIS	BCAR1	9564	ENSG00000050820	BCAR1	9564	ENSG00000050820	M39421			WP3967	http://www.wikipathways.org/instance/WP3967_r108139	miR-509-3p alteration of YAP1/ECM axis
963	C2	CP:WIKIPATHWAYS	WP_MIR5093P_ALTERATION_OF_YAP1ECM_AXIS	BCAR1	9564	ENSG00000285460	BCAR1	9564	ENSG00000285460	M39421			WP3967	http://www.wikipathways.org/instance/WP3967_r108139	miR-509-3p alteration of YAP1/ECM axis
964	C2	CP:WIKIPATHWAYS	WP_MIR5093P_ALTERATION_OF_YAP1ECM_AXIS	COL1A1	1277	ENSG00000108821	COL1A1	1277	ENSG00000108821	M39421			WP3967	http://www.wikipathways.org/instance/WP3967_r108139	miR-509-3p alteration of YAP1/ECM axis
965	C2	CP:WIKIPATHWAYS	WP_MIR5093P_ALTERATION_OF_YAP1ECM_AXIS	COL3A1	1281	ENSG00000168542	COL3A1	1281	ENSG00000168542	M39421			WP3967	http://www.wikipathways.org/instance/WP3967_r108139	miR-509-3p alteration of YAP1/ECM axis
966	C2	CP:WIKIPATHWAYS	WP_MIR5093P_ALTERATION_OF_YAP1ECM_AXIS	COL5A1	1289	ENSG00000130635	COL5A1	1289	ENSG00000130635	M39421			WP3967	http://www.wikipathways.org/instance/WP3967_r108139	miR-509-3p alteration of YAP1/ECM axis
967	C2	CP:WIKIPATHWAYS	WP_MIR5093P_ALTERATION_OF_YAP1ECM_AXIS	EDNRA	1909	ENSG00000151617	EDNRA	1909	ENSG00000151617	M39421			WP3967	http://www.wikipathways.org/instance/WP3967_r108139	miR-509-3p alteration of YAP1/ECM axis
968	C2	CP:WIKIPATHWAYS	WP_MIR5093P_ALTERATION_OF_YAP1ECM_AXIS	FN1	2335	ENSG00000115414	FN1	2335	ENSG00000115414	M39421			WP3967	http://www.wikipathways.org/instance/WP3967_r108139	miR-509-3p alteration of YAP1/ECM axis
969	C2	CP:WIKIPATHWAYS	WP_MIR5093P_ALTERATION_OF_YAP1ECM_AXIS	GPC6	10082	ENSG00000183098	GPC6	10082	ENSG00000183098	M39421			WP3967	http://www.wikipathways.org/instance/WP3967_r108139	miR-509-3p alteration of YAP1/ECM axis
970	C2	CP:WIKIPATHWAYS	WP_MIR5093P_ALTERATION_OF_YAP1ECM_AXIS	MIR3606	100500837	ENSG00000284180	MIR3606	100500837	ENSG00000284180	M39421			WP3967	http://www.wikipathways.org/instance/WP3967_r108139	miR-509-3p alteration of YAP1/ECM axis
971	C2	CP:WIKIPATHWAYS	WP_MIR5093P_ALTERATION_OF_YAP1ECM_AXIS	MIR509-3	100126337	ENSG00000212014	MIR509-3	100126337	ENSG00000212014	M39421			WP3967	http://www.wikipathways.org/instance/WP3967_r108139	miR-509-3p alteration of YAP1/ECM axis
972	C2	CP:WIKIPATHWAYS	WP_MIR5093P_ALTERATION_OF_YAP1ECM_AXIS	PBX3	5090	ENSG00000167081	PBX3	5090	ENSG00000167081	M39421			WP3967	http://www.wikipathways.org/instance/WP3967_r108139	miR-509-3p alteration of YAP1/ECM axis
973	C2	CP:WIKIPATHWAYS	WP_MIR5093P_ALTERATION_OF_YAP1ECM_AXIS	SNAI2	6591	ENSG00000019549	SNAI2	6591	ENSG00000019549	M39421			WP3967	http://www.wikipathways.org/instance/WP3967_r108139	miR-509-3p alteration of YAP1/ECM axis
974	C2	CP:WIKIPATHWAYS	WP_MIR5093P_ALTERATION_OF_YAP1ECM_AXIS	SPARC	6678	ENSG00000113140	SPARC	6678	ENSG00000113140	M39421			WP3967	http://www.wikipathways.org/instance/WP3967_r108139	miR-509-3p alteration of YAP1/ECM axis
975	C2	CP:WIKIPATHWAYS	WP_MIR5093P_ALTERATION_OF_YAP1ECM_AXIS	TEAD1	7003	ENSG00000187079	TEAD1	7003	ENSG00000187079	M39421			WP3967	http://www.wikipathways.org/instance/WP3967_r108139	miR-509-3p alteration of YAP1/ECM axis
976	C2	CP:WIKIPATHWAYS	WP_MIR5093P_ALTERATION_OF_YAP1ECM_AXIS	TEAD2	8463	ENSG00000074219	TEAD2	8463	ENSG00000074219	M39421			WP3967	http://www.wikipathways.org/instance/WP3967_r108139	miR-509-3p alteration of YAP1/ECM axis
977	C2	CP:WIKIPATHWAYS	WP_MIR5093P_ALTERATION_OF_YAP1ECM_AXIS	TEAD3	7005	ENSG00000007866	TEAD3	7005	ENSG00000007866	M39421			WP3967	http://www.wikipathways.org/instance/WP3967_r108139	miR-509-3p alteration of YAP1/ECM axis
978	C2	CP:WIKIPATHWAYS	WP_MIR5093P_ALTERATION_OF_YAP1ECM_AXIS	TEAD4	7004	ENSG00000197905	TEAD4	7004	ENSG00000197905	M39421			WP3967	http://www.wikipathways.org/instance/WP3967_r108139	miR-509-3p alteration of YAP1/ECM axis
979	C2	CP:WIKIPATHWAYS	WP_MIR5093P_ALTERATION_OF_YAP1ECM_AXIS	THBS2	7058	ENSG00000186340	THBS2	7058	ENSG00000186340	M39421			WP3967	http://www.wikipathways.org/instance/WP3967_r108139	miR-509-3p alteration of YAP1/ECM axis
980	C2	CP:WIKIPATHWAYS	WP_MIR5093P_ALTERATION_OF_YAP1ECM_AXIS	TWIST1	7291	ENSG00000122691	TWIST1	7291	ENSG00000122691	M39421			WP3967	http://www.wikipathways.org/instance/WP3967_r108139	miR-509-3p alteration of YAP1/ECM axis
981	C2	CP:WIKIPATHWAYS	WP_MIR5093P_ALTERATION_OF_YAP1ECM_AXIS	YAP1	10413	ENSG00000137693	YAP1	10413	ENSG00000137693	M39421			WP3967	http://www.wikipathways.org/instance/WP3967_r108139	miR-509-3p alteration of YAP1/ECM axis
982	C2	CP:WIKIPATHWAYS	WP_MIRNA_TARGETS_IN_ECM_AND_MEMBRANE_RECEPTORS	COL1A2	1278	ENSG00000164692	COL1A2	1278	ENSG00000164692	M39565			WP2911	http://www.wikipathways.org/instance/WP2911_r105863	miRNA targets in ECM and membrane receptors
983	C2	CP:WIKIPATHWAYS	WP_MIRNA_TARGETS_IN_ECM_AND_MEMBRANE_RECEPTORS	COL3A1	1281	ENSG00000168542	COL3A1	1281	ENSG00000168542	M39565			WP2911	http://www.wikipathways.org/instance/WP2911_r105863	miRNA targets in ECM and membrane receptors
984	C2	CP:WIKIPATHWAYS	WP_MIRNA_TARGETS_IN_ECM_AND_MEMBRANE_RECEPTORS	COL4A1	1282	ENSG00000187498	COL4A1	1282	ENSG00000187498	M39565			WP2911	http://www.wikipathways.org/instance/WP2911_r105863	miRNA targets in ECM and membrane receptors
985	C2	CP:WIKIPATHWAYS	WP_MIRNA_TARGETS_IN_ECM_AND_MEMBRANE_RECEPTORS	COL4A2	1284	ENSG00000134871	COL4A2	1284	ENSG00000134871	M39565			WP2911	http://www.wikipathways.org/instance/WP2911_r105863	miRNA targets in ECM and membrane receptors
986	C2	CP:WIKIPATHWAYS	WP_MIRNA_TARGETS_IN_ECM_AND_MEMBRANE_RECEPTORS	COL5A1	1289	ENSG00000130635	COL5A1	1289	ENSG00000130635	M39565			WP2911	http://www.wikipathways.org/instance/WP2911_r105863	miRNA targets in ECM and membrane receptors
987	C2	CP:WIKIPATHWAYS	WP_MIRNA_TARGETS_IN_ECM_AND_MEMBRANE_RECEPTORS	COL5A2	1290	ENSG00000204262	COL5A2	1290	ENSG00000204262	M39565			WP2911	http://www.wikipathways.org/instance/WP2911_r105863	miRNA targets in ECM and membrane receptors
988	C2	CP:WIKIPATHWAYS	WP_MIRNA_TARGETS_IN_ECM_AND_MEMBRANE_RECEPTORS	COL5A3	50509	ENSG00000080573	COL5A3	50509	ENSG00000080573	M39565			WP2911	http://www.wikipathways.org/instance/WP2911_r105863	miRNA targets in ECM and membrane receptors
989	C2	CP:WIKIPATHWAYS	WP_MIRNA_TARGETS_IN_ECM_AND_MEMBRANE_RECEPTORS	COL6A1	1291	ENSG00000142156	COL6A1	1291	ENSG00000142156	M39565			WP2911	http://www.wikipathways.org/instance/WP2911_r105863	miRNA targets in ECM and membrane receptors
990	C2	CP:WIKIPATHWAYS	WP_MIRNA_TARGETS_IN_ECM_AND_MEMBRANE_RECEPTORS	COL6A2	1292	ENSG00000142173	COL6A2	1292	ENSG00000142173	M39565			WP2911	http://www.wikipathways.org/instance/WP2911_r105863	miRNA targets in ECM and membrane receptors
991	C2	CP:WIKIPATHWAYS	WP_MIRNA_TARGETS_IN_ECM_AND_MEMBRANE_RECEPTORS	COL6A3	1293	ENSG00000163359	COL6A3	1293	ENSG00000163359	M39565			WP2911	http://www.wikipathways.org/instance/WP2911_r105863	miRNA targets in ECM and membrane receptors
992	C2	CP:WIKIPATHWAYS	WP_MIRNA_TARGETS_IN_ECM_AND_MEMBRANE_RECEPTORS	FN1	2335	ENSG00000115414	FN1	2335	ENSG00000115414	M39565			WP2911	http://www.wikipathways.org/instance/WP2911_r105863	miRNA targets in ECM and membrane receptors
993	C2	CP:WIKIPATHWAYS	WP_MIRNA_TARGETS_IN_ECM_AND_MEMBRANE_RECEPTORS	ITGA1	3672	ENSG00000213949	ITGA1	3672	ENSG00000213949	M39565			WP2911	http://www.wikipathways.org/instance/WP2911_r105863	miRNA targets in ECM and membrane receptors
994	C2	CP:WIKIPATHWAYS	WP_MIRNA_TARGETS_IN_ECM_AND_MEMBRANE_RECEPTORS	ITGA11	22801	ENSG00000137809	ITGA11	22801	ENSG00000137809	M39565			WP2911	http://www.wikipathways.org/instance/WP2911_r105863	miRNA targets in ECM and membrane receptors
995	C2	CP:WIKIPATHWAYS	WP_MIRNA_TARGETS_IN_ECM_AND_MEMBRANE_RECEPTORS	ITGB5	3693	ENSG00000082781	ITGB5	3693	ENSG00000082781	M39565			WP2911	http://www.wikipathways.org/instance/WP2911_r105863	miRNA targets in ECM and membrane receptors
996	C2	CP:WIKIPATHWAYS	WP_MIRNA_TARGETS_IN_ECM_AND_MEMBRANE_RECEPTORS	ITGB6	3694	ENSG00000115221	ITGB6	3694	ENSG00000115221	M39565			WP2911	http://www.wikipathways.org/instance/WP2911_r105863	miRNA targets in ECM and membrane receptors
997	C2	CP:WIKIPATHWAYS	WP_MIRNA_TARGETS_IN_ECM_AND_MEMBRANE_RECEPTORS	LAMA4	3910	ENSG00000112769	LAMA4	3910	ENSG00000112769	M39565			WP2911	http://www.wikipathways.org/instance/WP2911_r105863	miRNA targets in ECM and membrane receptors
998	C2	CP:WIKIPATHWAYS	WP_MIRNA_TARGETS_IN_ECM_AND_MEMBRANE_RECEPTORS	LAMB2	3913	ENSG00000172037	LAMB2	3913	ENSG00000172037	M39565			WP2911	http://www.wikipathways.org/instance/WP2911_r105863	miRNA targets in ECM and membrane receptors
999	C2	CP:WIKIPATHWAYS	WP_MIRNA_TARGETS_IN_ECM_AND_MEMBRANE_RECEPTORS	LAMC1	3915	ENSG00000135862	LAMC1	3915	ENSG00000135862	M39565			WP2911	http://www.wikipathways.org/instance/WP2911_r105863	miRNA targets in ECM and membrane receptors
1000	C2	CP:WIKIPATHWAYS	WP_MIRNA_TARGETS_IN_ECM_AND_MEMBRANE_RECEPTORS	LINC02478	100505984	ENSG00000285373	LINC02478	100505984	ENSG00000285373	M39565			WP2911	http://www.wikipathways.org/instance/WP2911_r105863	miRNA targets in ECM and membrane receptors
1001	C2	CP:WIKIPATHWAYS	WP_MIRNA_TARGETS_IN_ECM_AND_MEMBRANE_RECEPTORS	MIR107	406901	ENSG00000198997	MIR107	406901	ENSG00000198997	M39565			WP2911	http://www.wikipathways.org/instance/WP2911_r105863	miRNA targets in ECM and membrane receptors
1002	C2	CP:WIKIPATHWAYS	WP_MIRNA_TARGETS_IN_ECM_AND_MEMBRANE_RECEPTORS	MIR141	406933	ENSG00000207708	MIR141	406933	ENSG00000207708	M39565			WP2911	http://www.wikipathways.org/instance/WP2911_r105863	miRNA targets in ECM and membrane receptors
1003	C2	CP:WIKIPATHWAYS	WP_MIRNA_TARGETS_IN_ECM_AND_MEMBRANE_RECEPTORS	MIR148B	442892	ENSG00000199122	MIR148B	442892	ENSG00000199122	M39565			WP2911	http://www.wikipathways.org/instance/WP2911_r105863	miRNA targets in ECM and membrane receptors
1004	C2	CP:WIKIPATHWAYS	WP_MIRNA_TARGETS_IN_ECM_AND_MEMBRANE_RECEPTORS	MIR15B	406949	ENSG00000207779	MIR15B	406949	ENSG00000207779	M39565			WP2911	http://www.wikipathways.org/instance/WP2911_r105863	miRNA targets in ECM and membrane receptors
1005	C2	CP:WIKIPATHWAYS	WP_MIRNA_TARGETS_IN_ECM_AND_MEMBRANE_RECEPTORS	MIR200A	406983	ENSG00000207607	MIR200A	406983	ENSG00000207607	M39565			WP2911	http://www.wikipathways.org/instance/WP2911_r105863	miRNA targets in ECM and membrane receptors
1006	C2	CP:WIKIPATHWAYS	WP_MIRNA_TARGETS_IN_ECM_AND_MEMBRANE_RECEPTORS	MIR200B	406984	ENSG00000207730	MIR200B	406984	ENSG00000207730	M39565			WP2911	http://www.wikipathways.org/instance/WP2911_r105863	miRNA targets in ECM and membrane receptors
1007	C2	CP:WIKIPATHWAYS	WP_MIRNA_TARGETS_IN_ECM_AND_MEMBRANE_RECEPTORS	MIR200C	406985	ENSG00000207713	MIR200C	406985	ENSG00000207713	M39565			WP2911	http://www.wikipathways.org/instance/WP2911_r105863	miRNA targets in ECM and membrane receptors
1008	C2	CP:WIKIPATHWAYS	WP_MIRNA_TARGETS_IN_ECM_AND_MEMBRANE_RECEPTORS	MIR219A1	407002	ENSG00000199036	MIR219A1	407002	ENSG00000199036	M39565			WP2911	http://www.wikipathways.org/instance/WP2911_r105863	miRNA targets in ECM and membrane receptors
1009	C2	CP:WIKIPATHWAYS	WP_MIRNA_TARGETS_IN_ECM_AND_MEMBRANE_RECEPTORS	MIR25	407014	ENSG00000207547	MIR25	407014	ENSG00000207547	M39565			WP2911	http://www.wikipathways.org/instance/WP2911_r105863	miRNA targets in ECM and membrane receptors
1010	C2	CP:WIKIPATHWAYS	WP_MIRNA_TARGETS_IN_ECM_AND_MEMBRANE_RECEPTORS	MIR30B	407030	ENSG00000207582	MIR30B	407030	ENSG00000207582	M39565			WP2911	http://www.wikipathways.org/instance/WP2911_r105863	miRNA targets in ECM and membrane receptors
1011	C2	CP:WIKIPATHWAYS	WP_MIRNA_TARGETS_IN_ECM_AND_MEMBRANE_RECEPTORS	MIR30C1	407031	ENSG00000207962	MIR30C1	407031	ENSG00000207962	M39565			WP2911	http://www.wikipathways.org/instance/WP2911_r105863	miRNA targets in ECM and membrane receptors
1012	C2	CP:WIKIPATHWAYS	WP_MIRNA_TARGETS_IN_ECM_AND_MEMBRANE_RECEPTORS	MIR30C2	407032	ENSG00000199094	MIR30C2	407032	ENSG00000199094	M39565			WP2911	http://www.wikipathways.org/instance/WP2911_r105863	miRNA targets in ECM and membrane receptors
1013	C2	CP:WIKIPATHWAYS	WP_MIRNA_TARGETS_IN_ECM_AND_MEMBRANE_RECEPTORS	MIR30D	407033	ENSG00000199153	MIR30D	407033	ENSG00000199153	M39565			WP2911	http://www.wikipathways.org/instance/WP2911_r105863	miRNA targets in ECM and membrane receptors
1014	C2	CP:WIKIPATHWAYS	WP_MIRNA_TARGETS_IN_ECM_AND_MEMBRANE_RECEPTORS	MIR30E	407034	ENSG00000198974	MIR30E	407034	ENSG00000198974	M39565			WP2911	http://www.wikipathways.org/instance/WP2911_r105863	miRNA targets in ECM and membrane receptors
1015	C2	CP:WIKIPATHWAYS	WP_MIRNA_TARGETS_IN_ECM_AND_MEMBRANE_RECEPTORS	MIR3606	100500837	ENSG00000284180	MIR3606	100500837	ENSG00000284180	M39565			WP2911	http://www.wikipathways.org/instance/WP2911_r105863	miRNA targets in ECM and membrane receptors
1016	C2	CP:WIKIPATHWAYS	WP_MIRNA_TARGETS_IN_ECM_AND_MEMBRANE_RECEPTORS	MIR429	554210	ENSG00000198976	MIR429	554210	ENSG00000198976	M39565			WP2911	http://www.wikipathways.org/instance/WP2911_r105863	miRNA targets in ECM and membrane receptors
1017	C2	CP:WIKIPATHWAYS	WP_MIRNA_TARGETS_IN_ECM_AND_MEMBRANE_RECEPTORS	MIR532	693124	ENSG00000207758	MIR532	693124	ENSG00000207758	M39565			WP2911	http://www.wikipathways.org/instance/WP2911_r105863	miRNA targets in ECM and membrane receptors
1018	C2	CP:WIKIPATHWAYS	WP_MIRNA_TARGETS_IN_ECM_AND_MEMBRANE_RECEPTORS	MIR548AA1	100500863	ENSG00000207704	MIR548AA1	100500863	ENSG00000207704	M39565			WP2911	http://www.wikipathways.org/instance/WP2911_r105863	miRNA targets in ECM and membrane receptors
1019	C2	CP:WIKIPATHWAYS	WP_MIRNA_TARGETS_IN_ECM_AND_MEMBRANE_RECEPTORS	MIR548D1	693130	ENSG00000221706	MIR548D1	693130	ENSG00000221706	M39565			WP2911	http://www.wikipathways.org/instance/WP2911_r105863	miRNA targets in ECM and membrane receptors
1020	C2	CP:WIKIPATHWAYS	WP_MIRNA_TARGETS_IN_ECM_AND_MEMBRANE_RECEPTORS	MIR548D1	693130	ENSG00000283172	MIR548D1	693130	ENSG00000283172	M39565			WP2911	http://www.wikipathways.org/instance/WP2911_r105863	miRNA targets in ECM and membrane receptors
1021	C2	CP:WIKIPATHWAYS	WP_MIRNA_TARGETS_IN_ECM_AND_MEMBRANE_RECEPTORS	MIR589	693174	ENSG00000207973	MIR589	693174	ENSG00000207973	M39565			WP2911	http://www.wikipathways.org/instance/WP2911_r105863	miRNA targets in ECM and membrane receptors
1022	C2	CP:WIKIPATHWAYS	WP_MIRNA_TARGETS_IN_ECM_AND_MEMBRANE_RECEPTORS	SDC2	6383	ENSG00000169439	SDC2	6383	ENSG00000169439	M39565			WP2911	http://www.wikipathways.org/instance/WP2911_r105863	miRNA targets in ECM and membrane receptors
1023	C2	CP:WIKIPATHWAYS	WP_MIRNA_TARGETS_IN_ECM_AND_MEMBRANE_RECEPTORS	THBS1	7057	ENSG00000137801	THBS1	7057	ENSG00000137801	M39565			WP2911	http://www.wikipathways.org/instance/WP2911_r105863	miRNA targets in ECM and membrane receptors
1024	C2	CP:WIKIPATHWAYS	WP_MIRNA_TARGETS_IN_ECM_AND_MEMBRANE_RECEPTORS	THBS2	7058	ENSG00000186340	THBS2	7058	ENSG00000186340	M39565			WP2911	http://www.wikipathways.org/instance/WP2911_r105863	miRNA targets in ECM and membrane receptors
1025	C2	CP:WIKIPATHWAYS	WP_MIRNA_TARGETS_IN_ECM_AND_MEMBRANE_RECEPTORS	TNXB	7148	ENSG00000168477	TNXB	7148	ENSG00000168477	M39565			WP2911	http://www.wikipathways.org/instance/WP2911_r105863	miRNA targets in ECM and membrane receptors
1026	C2	CP:WIKIPATHWAYS	WP_MIRNA_TARGETS_IN_ECM_AND_MEMBRANE_RECEPTORS	TNXB	7148	ENSG00000206258	TNXB	7148	ENSG00000206258	M39565			WP2911	http://www.wikipathways.org/instance/WP2911_r105863	miRNA targets in ECM and membrane receptors
1027	C2	CP:WIKIPATHWAYS	WP_MIRNA_TARGETS_IN_ECM_AND_MEMBRANE_RECEPTORS	TNXB	7148	ENSG00000229341	TNXB	7148	ENSG00000229341	M39565			WP2911	http://www.wikipathways.org/instance/WP2911_r105863	miRNA targets in ECM and membrane receptors
1028	C2	CP:WIKIPATHWAYS	WP_MIRNA_TARGETS_IN_ECM_AND_MEMBRANE_RECEPTORS	TNXB	7148	ENSG00000229353	TNXB	7148	ENSG00000229353	M39565			WP2911	http://www.wikipathways.org/instance/WP2911_r105863	miRNA targets in ECM and membrane receptors
1029	C2	CP:WIKIPATHWAYS	WP_MIRNA_TARGETS_IN_ECM_AND_MEMBRANE_RECEPTORS	TNXB	7148	ENSG00000231608	TNXB	7148	ENSG00000231608	M39565			WP2911	http://www.wikipathways.org/instance/WP2911_r105863	miRNA targets in ECM and membrane receptors
1030	C2	CP:WIKIPATHWAYS	WP_MIRNA_TARGETS_IN_ECM_AND_MEMBRANE_RECEPTORS	TNXB	7148	ENSG00000233323	TNXB	7148	ENSG00000233323	M39565			WP2911	http://www.wikipathways.org/instance/WP2911_r105863	miRNA targets in ECM and membrane receptors
1031	C2	CP:WIKIPATHWAYS	WP_MIRNA_TARGETS_IN_ECM_AND_MEMBRANE_RECEPTORS	TNXB	7148	ENSG00000236221	TNXB	7148	ENSG00000236221	M39565			WP2911	http://www.wikipathways.org/instance/WP2911_r105863	miRNA targets in ECM and membrane receptors
1032	C2	CP:WIKIPATHWAYS	WP_MIRNA_TARGETS_IN_ECM_AND_MEMBRANE_RECEPTORS	TNXB	7148	ENSG00000236236	TNXB	7148	ENSG00000236236	M39565			WP2911	http://www.wikipathways.org/instance/WP2911_r105863	miRNA targets in ECM and membrane receptors
